# Supplementary material for: Transcriptomics resources of human tissues and organs
Source: Mol Syst Biol. 2016 Apr 4;12(4):862. doi: 10.15252/msb.20155865 (PMC4848759; doi:10.15252/msb.20155865)
Supplement: Supplementary file 1 — Table EV1 [file MSB-12-862-s001.xls]

## Sheet: Table description
Table EV1: Expression profiles and classification of all genes in HPA and GTEX tissues.
Field	Description
ensgid	ENSEMBL gene identifier
gene name	HGNC Symbol
category.HPA	Tissue specificity category of gene, according to RNA-seq data fron the Human Protein Atlas (HPA)
tissues.HPA	For tissue elevetad genes (category.HPA = tissue enriched, group enriched or tissue enhanced), this field lists the tissues where the enrichment is seen
category.GTEx	Tissue specificity category of gene, according to RNA-seq data from the Genotype-Tissue Expression project (GTEx)
tissues.GTEx	For tissue elevetad genes (category.GTEx = tissue enriched, group enriched or tissue enhanced), this field lists the tissues where the enrichment is seen
fpkm.HPA.[tissue]	Median FPKM value for the given tissue, from HPA data
fpkm.GTEx.[tissue]	Median FPKM value for the given tissue, from GTEx data

## Sheet: Data
ensgid	gene name	category.HPA	tissues.HPA	category.GTEx	tissues.GTEx	fpkm.HPA.adrenal	fpkm.HPA.appendices	fpkm.HPA.bonemarrow	fpkm.HPA.brain	fpkm.HPA.colon	fpkm.HPA.duodenum	fpkm.HPA.endometrium	fpkm.HPA.esophagus	fpkm.HPA.fallopiantube	fpkm.HPA.fat	fpkm.HPA.gallbladder	fpkm.HPA.heart	fpkm.HPA.kidney	fpkm.HPA.liver	fpkm.HPA.lung	fpkm.HPA.lymphnode	fpkm.HPA.ovary	fpkm.HPA.pancreas	fpkm.HPA.placenta	fpkm.HPA.prostate	fpkm.HPA.rectum	fpkm.HPA.salivarygland	fpkm.HPA.skeletalmuscle	fpkm.HPA.skin	fpkm.HPA.smallintestine	fpkm.HPA.smoothmuscle	fpkm.HPA.spleen	fpkm.HPA.stomach	fpkm.HPA.testis	fpkm.HPA.thyroid	fpkm.HPA.tonsil	fpkm.HPA.urinarybladder	fpkm.GTEx.adipose	fpkm.GTEx.adrenal	fpkm.GTEx.artery	fpkm.GTEx.bladder	fpkm.GTEx.blood	fpkm.GTEx.brain.cerebellum	fpkm.GTEx.brain.cerebrum	fpkm.GTEx.breast	fpkm.GTEx.cervix	fpkm.GTEx.colon	fpkm.GTEx.esophagus	fpkm.GTEx.fallopiantube
ENSG00000148795	CYP17A1	Tissue enriched	adrenal	Tissue enriched	adrenal	2857.94	1.74269	0.00563885	0.145692	0.0559654	0	0.122256	0.0185425	0.183903	0.0532841	0.429556	0.0432874	45.7448	0.390721	1.34196	0.00941342	4.47055	0.0395482	0.0259387	0.827976	0.00860143	0.0934847	0.164144	0.0856212	0.0316308	0.0264834	0.0485715	0.0686776	100.582	2.2093	0.010736	0	0.625368	4348.32	1.45157	0.823183	0.815744	0.882702	0.570726	0.810064	0.986286	0.496468	0.514755	1.07634
ENSG00000123454	DBH	Tissue enriched	adrenal	Group enriched	adrenal,liver	208.393	0.561407	0.0694971	0.501688	0.0790631	0.206507	0.193975	0.049573	0.211611	1.92959	0.21824	0.0978654	0.564925	8.68201	0.397894	0.864033	0.169101	0.527658	1.13568	0.240699	0.056666	0.196759	0.0204671	0.0948621	0.264332	0.0880223	0.553115	0.192956	0.17628	0.148181	0.417626	0.104392	0.12645	30.1281	0.0783937	0.292814	0.074106	0.342312	0.531194	0.179896	0.353412	0.176222	0.102588	0.41567
ENSG00000161513	FDXR	Tissue enriched	adrenal	Expressed in all		126.693	1.85962	1.06723	2.73843	9.8693	3.09719	2.43072	7.09137	12.8072	2.02732	3.49667	1.32156	1.87759	2.45619	4.27626	2.4466	8.70571	1.25713	3.17815	2.2791	2.23905	2.47868	0.406992	6.97504	3.11346	1.77277	18.2694	3.07246	20.0358	2.54093	1.93641	4.75717	2.34638	211.265	2.72141	5.46928	1.51312	10.5731	2.55035	3.29144	4.24214	5.03669	12.9307	5.70978
ENSG00000169330	KIAA1024	Tissue enriched	adrenal	Group enriched	adrenal,brain.cerebellum	9.44416	0.182368	0.274223	0.418715	0.160045	0.0527913	0.298881	0.115412	0.123549	0.0739839	0.392285	0.0364097	0.0913452	0.0121208	0.043046	0.378374	0.0885781	0.500435	0.251442	0.490482	0.228107	1.5159	2.22e-06	0.118571	0.108285	0.150221	0.196622	0.180874	0.226855	0.168983	0.241352	0.171078	0.115687	7.27356	0.207796	0.121251	0.0615972	7.59622	0.577369	0.332974	0.257686	0.203296	0.159862	0.155909
ENSG00000082482	KCNK2	Tissue enriched	adrenal	Tissue enriched	adrenal	51.816	1.32455	0	4.71164	0.55387	0.193461	0.552725	0.910835	0.334648	0.377942	1.38102	0.0760944	0.654927	0.0253006	0.217949	0.0393454	3.28003	0.0726747	0.0355997	1.81561	1.30673	0.15988	0.0616672	2.56304	1.8056	1.37276	0.00893492	0.533657	0.582166	8.27658	0.028294	1.62365	0.932039	27.9642	0.63483	0.994604	0.0158951	0.315776	3.32445	4.39958	0.916107	0.143126	0.131029	0.70987
ENSG00000198400	NTRK1	Tissue enriched	adrenal	Mixed		5.43473	0.228748	0.186836	0.157971	0.158903	0.179369	0.257388	0.0599907	0.0460595	0.255559	0.262261	0.388512	0.488685	0.0152654	0.305084	0.0854132	0.00588793	0.0244729	0.220757	0.49273	0.0461689	0.201497	0.130968	0.00561637	0.10828	0.377995	0.0224219	0.407276	0.793011	0.0156376	0.00567586	0.0817194	0.43167	0.78656	0.249248	0.188903	0.210043	0.105059	0.703135	0.675807	1.99604	0.358682	0.196374	1.66918
ENSG00000179142	CYP11B2	Tissue enriched	adrenal	Tissue enriched	adrenal	77.6245	0.0542117	0	0	0.000690629	0	0	0	0	0	0	0	0	0	0.0221277	0	0	0	0	0.0168705	0	0	0	0	0	0	0	0	0.0261486	0	0	0	0.00443838	102.485	0.140819	0.0110474	0.00282327	0.00105494	0.00389014	0.00519595	0.0176079	0.0109435	0.0179993	0.00757909
ENSG00000109132	PHOX2B	Tissue enriched	adrenal	Enhanced	colon,smallintestine,adrenal	6.71987	0.414908	0	0	0.601182	0.329631	0.0115159	0.0622279	0	0.00934518	0.0455312	0	0	0	0.00380722	0.00279484	0	0.0318699	0	0.00831268	0.667307	0	0	0	0.754637	0.250615	0	0.00705137	0.0221788	0	0	0.0080386	0.00196841	0.796357	0.00267789	0.0335404	0.000988009	0.000147717	0.013326	0.000986364	0.00467689	0.540401	0.000747324	0
ENSG00000080644	CHRNA3	Tissue enriched	adrenal	Enhanced	adrenal,brain.cerebellum	31.599	4.2807	6.85e-06	0.240855	2.63993	1.00052	0.44752	0.125088	0.0101318	0.247895	0.349635	0.191999	0.0262894	0	0.0424378	0.286451	0.0090218	0.0435867	0.110293	0.11139	3.35167	0.0635663	0.0131263	0.202013	1.79089	2.80358	0.151005	0.111853	0.938709	0.0839671	0.726462	0.095302	0.0229758	2.97655	0.0288807	0.201359	0.00693249	2.63832	0.44682	0.0486932	0.193074	1.93537	0.0747761	0.0269988
ENSG00000160882	CYP11B1	Tissue enriched	adrenal	Tissue enriched	adrenal	1057.24	0.352673	0.00388385	0	0.00478273	0	0	0	0	0.0199495	0.00623547	0.00431615	0	0	0.3352	0.0037211	0	0	0	0.267027	0.00869685	0	0	0	0	0	0	0	1.11003	0	0	0.00972165	0.13679	2803.83	0.378041	0.288237	0.350498	0.0360338	0.0395937	0.169337	0.322966	0.251921	0.330471	0.196989
ENSG00000123307	NEUROD4	Tissue enriched	adrenal	Tissue enriched	pituitary	1.55538	0	0	0.237012	0	0.0114897	0	0	0.00384264	0	0	0	0.00140095	0	0	0.00340652	0	0	0	0.0017339	0	0	0	0.0039723	0	0	0	0	0.0862475	0	0.001519	0.00599075	0.000446171	0.0513389	0.000912375	0.00399944	0.0021252	0.000644329	0.0157564	0.00106222	0.00294839	0.000831817	0.00210207	0
ENSG00000231824	C18orf42	Tissue enriched	adrenal	Tissue enriched	brain.cerebellum	9.39219	0	0	0.509315	0.110749	0.130756	0	0	0.0840794	0.083148	0.0607954	0	0.255881	0.425739	0	0.0392202	0.0811661	0.156917	0	0	0.0508184	0	0	0	0.0614483	0.0948249	0	0.166071	0.732822	0	0.0234317	0.111467	0.0415448	0.423056	0.00930228	0.0161774	0.00683891	22.6956	0.801261	0.0132056	0.015254	0.0323514	0.00215218	0.0116575
ENSG00000140459	CYP11A1	Tissue enriched	adrenal	Tissue enriched	adrenal	462.198	0.889325	0.0125312	0.563227	0.278779	0.273172	1.65191	6.15995	1.78757	0.986985	0.670286	0.888385	0.262951	1.47009	0.777392	0.131085	17.831	0.0202627	51.9656	0.90423	0.413049	0.274304	0.442079	0.117617	0.269496	1.46914	1.58599	0.425668	36.1545	0.123117	3.23693	0.434034	0.981963	584.356	0.190865	0.315533	0.124555	0.390595	0.948772	1.07905	1.06864	0.29233	2.74462	1.50776
ENSG00000137463	MGARP	Tissue enriched	adrenal	Tissue enriched	adrenal	177.972	0.317611	0.0324791	0.580449	0.240078	0.145036	4.23579	0.277349	1.11433	0.424614	0.839251	1.0856	1.23832	0.0385231	0.516239	0.62744	18.0187	0.0848316	0.326792	2.27176	0.267273	0.0756531	0.181256	0.268589	0.170564	3.09135	0.589715	0.130441	8.21335	0.450808	0.47049	0.463105	0.482717	61.2587	0.68498	0.335463	0.0266668	2.82943	0.3234	0.53982	0.38317	0.0584728	0.0406655	0.953406
ENSG00000165731	RET	Tissue enriched	adrenal	Mixed		17.3632	0.95885	0.259367	1.50309	1.2911	1.09267	0.591413	0.444162	0.461433	1.51726	0.466134	0.153724	0.461631	0.518073	0.308514	0.517118	0.447966	0.15606	0.434397	1.78001	1.22573	2.38052	1.93769	0.578987	1.15957	0.786049	0.207501	1.72374	1.83649	0.38156	0.263936	0.639438	0.693101	2.32739	0.106078	0.228574	0.0756291	1.65673	1.59341	0.785707	0.53391	0.784944	0.135422	0.402859
ENSG00000231852	CYP21A2	Tissue enriched	adrenal	Tissue enriched	adrenal	443.285	0.458971	0.0705618	0.32755	0.0471957	0.106061	0.153439	0.081357	0.173409	0.129905	0.0550511	0.0211865	0.154656	0.590607	0.229089	0.0454928	0.241214	0.0290321	0.000488975	0.184439	0.0693907	0.229066	0	0.0336418	0.0909575	0.232355	0.286803	0.0303024	0.101236	0.0406782	0.049082	0.193592	0.330617	1261.17	0.572924	1.22999	0.282821	0.776573	0.531971	1.30819	0.942602	0.436217	0.251644	1.77936
ENSG00000214435	AS3MT	Tissue enriched	adrenal	Tissue enriched	adrenal	173.698	1.26783	0.213467	4.68574	1.63342	2.61143	7.74716	3.29652	5.3265	3.95232	7.18814	14.9909	15.7721	23.8001	3.85356	1.33572	6.72365	2.57651	0.943692	8.88096	1.65772	2.04931	3.03338	3.16552	2.3928	3.57668	10.2186	1.52041	9.85806	6.25409	1.44055	2.59672	0.0766776	12.882	0.124311	0.220191	0	0.344557	0.111863	0.129697	0.204947	0.0695635	0.0605029	0.0425729
ENSG00000147256	ARHGAP36	Tissue enriched	adrenal	Tissue enriched	pituitary	90.1561	0.0833234	0	2.92962	0.0780335	0	0.020199	0.149291	0.0928224	0.151038	0.154057	0.0282436	0	0	0.0391453	0.0172081	0.015462	0.00905685	0.0922335	0.163685	0.119554	0.0784546	0.489058	0.0182779	0.0382137	0.0734424	0	0.0599605	0.885412	0.0302338	0.00513982	0	0.0102939	4.44405	0.0147867	0.0189351	0.0106039	0.162559	7.0953	2.25287	0.333452	0.0697556	0.0152011	0.0207478
ENSG00000159248	GJD2	Tissue enriched	adrenal	Enhanced	pituitary	5.10837	0	0.00374385	1.00281	0.0131393	0	0.046554	0	0	0.0142454	0.015331	0.289405	0.25845	0	0	0.00271736	0	0.886308	0.0154587	0	0.00497325	0	0	0.0283351	0.0306316	0.055656	0.0050224	0.0723269	0.0789085	0.00347028	0	0.0084815	0.00194241	0.196556	0.00722899	0.00606486	0.00164354	0.434965	0.739886	0.00370724	0.0099752	0.00583806	0.00335334	0.00614457
ENSG00000085662	AKR1B1	Tissue enriched	adrenal	Tissue enriched	adrenal	1545.43	32.0953	11.0402	43.3433	22.5191	14.3018	26.6646	22.7223	32.9314	27.1721	37.1724	100.659	84.7696	6.62227	36.3343	58.6306	47.4139	6.5473	174.284	28.496	23.8893	14.5686	86.0594	7.8306	17.9564	31.8711	32.8096	21.1488	37.005	28.3373	49.3652	51.9152	41.637	1772.46	25.2231	45.4534	14.1024	46.2149	38.4271	32.6521	33.9367	22.0922	13.8454	29.463
ENSG00000185231	MC2R	Tissue enriched	adrenal	Tissue enriched	adrenal	32.3322	0.162839	0	0	0.00116937	0	0	0.047467	0	0.0053371	0	0	0.0194527	0	0.0154803	0	0	0	0	0.0379448	0	0	0	0	0	0.0172274	0	0	0.418657	0	0	0	0.00141739	34.4108	0.0160869	0.00872659	0.00361192	0.00102864	0.00153215	0.00265934	0.00754963	0.00218244	0.00670788	0.00669137
ENSG00000165606	DRGX	Tissue enriched	adrenal	Enhanced	brain.cerebrum,adrenal	5.07817	0.184123	0.0794973	0.21908	0.155963	0	0.0290993	0.053201	0	0.0950032	0.063291	0	0.002073	0.00220391	0.158711	0.0318331	0	0	0.0036508	0.00876113	0.302295	0	0	0.417712	0.0275534	0.0164642	0	0	0.0707508	0	0.132172	0.00856545	0.0058727	0.557583	0.00395835	0.00546122	0.00290604	0.138848	0.514598	0.00265324	0.00601615	0.0588775	0.0103626	0.00784947
ENSG00000089199	CHGB	Tissue enriched	adrenal	Enhanced	pituitary,brain.cerebellum	2715.01	4.18351	0.289769	82.009	7.88022	40.8523	1.37495	0.21824	14.0934	17.3161	0.381709	14.2198	5.70154	0	0.977405	2.44125	13.8388	19.3506	0.364253	3.90662	11.1796	0.477201	0.16354	0.864554	22.006	0.757344	0.240417	130.053	14.3099	1.49051	1.14406	0.577267	0.0984386	136.013	0.135404	0.19402	0.0923248	263.519	27.699	0.11952	0.212914	0.87686	0.0905478	1.70611
ENSG00000180176	TH	Tissue enriched	adrenal	Group enriched	adrenal,brain.cerebrum	133.599	0.117844	0.0070829	0.152764	0.0487752	0.0256099	0.0693621	0.0667364	0.327963	1.90215	0.460402	0.00781453	0.00213014	0.0615393	0.0645177	0	0.191055	0.0309015	0.0548416	0.128485	0.0151187	0.0104959	0	0.330471	0.446686	0.0986433	0.22609	0.0450785	0.25501	0.0571948	0.00453108	0.0921891	0.031098	56.1783	0.0421405	2.13211	0.0108862	0.0154043	13.7304	0.0822794	0.28583	0.0651507	0.671724	0.213186
ENSG00000036565	SLC18A1	Tissue enriched	adrenal	Enhanced	adrenal	20.4664	0.147736	0	0.0354528	1.29382	1.06221	0.00199794	0.0111155	0.027106	0.0978194	0.0306977	0	0.00736773	2.3571e-06	0.0131944	0.0943986	0	0.0140533	0.105213	0.137416	2.17044	0	0	0.0247061	1.54939	0.0274215	0.311337	0.877747	0.147246	0.0602191	0.210326	0.0707253	0.0127309	1.5354	0.00854339	0.0174389	0.0549754	0.0159721	0.116544	0.00949393	0.0047213	0.365657	0.0190645	0
ENSG00000147465	STAR	Tissue enriched	adrenal	Tissue enriched	adrenal	1770.26	2.53467	1.54219	1.53837	0.121978	0.0638957	0.177371	1.10838	0.573999	1.44703	0.250096	0.017342	0.0389736	0.167545	0.532062	0.929746	139.973	0.0579065	0.568652	0.535158	0.0873404	0.0355627	0.0113928	3.64871	0.228402	0.377585	0.395344	0.138858	107.783	0.0181119	1.65547	0.278928	0.327806	3616.9	0.672757	0.554239	0.580747	0.434919	1.84751	0.360805	0.483997	0.38826	0.965538	7.24121
ENSG00000164326	CARTPT	Tissue enriched	adrenal	Enhanced	brain.cerebrum,adrenal	82.6895	3.29616	0	8.30548	1.07544	3.40449	0.0178805	0.242802	0.392454	1.36051	0.206153	0	0	0	0	0	0.0313211	0.119114	0	5.81855	3.29089	0	0	0	1.18718	9.82393	0	1.07203	2.31091	4.24595	0	0	0.0424743	17.6541	15.6599	0.0532537	0.025145	0.0296474	27.7912	0.112005	0.0152264	1.18324	0.035157	0.0307488
ENSG00000136999	NOV	Tissue enriched	adrenal	Group enriched	adrenal,artery	920.222	3.21868	0.87939	9.49677	4.76809	3.00894	5.84476	4.37599	8.1987	18.9501	5.97936	9.17173	4.73007	0.324553	6.3715	1.91441	2.53033	1.49981	0.42308	15.0501	5.76532	1.19158	1.21319	3.53284	2.74112	6.98495	0.975445	1.71962	3.6903	11.587	1.60114	5.0046	8.28197	411.668	239.332	1.13331	0.772548	3.75784	5.24417	7.87514	10.2223	2.63685	1.27295	10.4678
ENSG00000109424	UCP1	Tissue enriched	adrenal	Enhanced	breast	2.5235	0.0215553	0	0.0103219	0.0136328	0	0.0419874	0	0.0156065	0.0333505	0.12164	0.209274	0.00865399	0	0.0201497	0.0183634	0.0492308	0	0.201635	0.0209312	0.00625728	0.203906	0	0	0	0	0.0217997	0	0.123924	0.0822265	0.00908874	0.0564236	0.183011	0.0852727	0.0805916	0.00406544	0.00743101	0.0653444	0.00655289	0.532532	0.0057591	0.00291764	0.0211801	0.00821278
ENSG00000203859	HSD3B2	Tissue enriched	adrenal	Tissue enriched	adrenal	1546.19	1.53254	0	0	1.38224	1.29e-05	0	0	0.0265261	0.0666765	0.0090267	0	0.483172	0.143941	0.486844	0.0163338	0.254873	0.126836	2.31678	0.415308	0.834894	4.4333e-06	0	0.0347365	0.858494	0.0843538	0.00879275	0.0543253	3.05587	0.031094	0.0189107	0.0330058	0.153928	1477.37	0.564147	0.187064	0.191298	0.0288931	0.0424755	0.159732	0.190298	7.80848	0.162609	0.192558
ENSG00000163377	FAM19A4	Tissue enriched	adrenal	Enhanced	stomach,adrenal	12.5991	0.150666	0	0.995693	0.0657872	0	0.00404982	0.246449	0.0328001	0	1.1194	0.00517275	0.0803504	0	0.00912712	0.0607184	0.201707	0	0.397687	0.554543	0.0380506	0.0467635	0	0	0	0.231431	0.0380938	0.177181	0.531476	0.0270163	0.0335118	0	0.00824571	3.634	0.00333105	0.0472183	0.00175344	0.168868	1.25105	0.00847221	0.0123933	0.0979888	0.0691738	0.006978
ENSG00000165462	PHOX2A	Tissue enriched	adrenal	Enhanced	adrenal	15.5527	0.990068	0	0	0.466282	0.284037	0.0307262	0.118783	0	0.281948	0.0806907	0	0.0139037	0	0	0	0.031185	0.0584235	0	0	0.439974	0.0205784	0	0	0.418681	0.240934	0.0352959	0	0.464081	0	0.00850662	0	0.000703259	1.27672	0.00386899	0.0372042	0.00029883	0	0.0128599	0.0144389	0	0.326899	0.0044767	0
ENSG00000055732	MCOLN3	Tissue enriched	adrenal	Enhanced	pituitary,adrenal	38.5912	0.201216	0.0391376	0.0460738	0.494812	4.1478	5.46056	0.242779	1.95051	1.84105	0.458646	1.16505	3.97007	0.06854	3.94279	0.117754	1.8916	1.59595	1.75802	0.509209	0.873318	2.01522	0.0163396	2.56727	1.9755	1.78414	0.510447	2.36549	0.746008	1.91495	0.224641	0.223163	1.97032	22.4144	0.559886	0.72478	0.0390327	0.0310247	0.194317	3.7406	5.05856	0.773803	0.469535	1.27957
ENSG00000137714	FDX1	Tissue enriched	adrenal	Tissue enriched	adrenal	251.593	5.49833	5.16169	4.50291	10.547	16.0451	5.74305	6.47096	5.94637	6.15192	8.53146	8.18154	21.1496	15.2417	9.34928	6.28317	4.11871	2.78727	14.8229	8.04406	8.68934	3.97159	4.74115	3.92253	13.588	4.95467	5.10701	9.16054	7.22907	18.8694	5.92074	8.32586	5.91534	214.366	3.95239	4.83809	1.34953	2.92671	4.60686	5.20897	5.04462	7.87798	6.13643	4.85929
ENSG00000145198	VWA5B2	Tissue enriched	adrenal	Group enriched	adrenal,brain.cerebellum,brain.cerebrum,pituitary	31.4916	5.21333e-05	0.0290096	2.3879	0.299513	1.11014	0.249828	7.2333e-06	1.27106	0.0514799	7.1e-06	2e-06	0.0202066	4.429e-07	0.0401413	9.14e-06	0.0151123	1.27191	2.4e-06	0.100507	0.303842	0.234364	0	0.00747997	0.789188	0.0059551	1e-07	2.58253	0.635783	0.0288022	6.26e-06	0.0133678	0.0652434	43.8929	0.0664911	0.246332	0.0276635	22.3623	12.9048	0.113565	0.640326	0.702846	0.057967	1.19647
ENSG00000141744	PNMT	Tissue enriched	adrenal	Enhanced	adrenal	115.639	0.130231	1.09101	1.17139	0.216186	0.42205	0.457843	0.270053	1.84744	2.26181	0.306376	1.70794	0.350004	0.0112849	0.691719	0.205553	0.257309	0	2.25609	0.985076	0.0355446	0.0796766	4.16435	0.102832	0.375432	0.123609	0.350391	0.17662	1.13108	0.0245019	0.00517934	0.122725	3.25623	32.1836	3.04359	4.75848	0.376563	1.80854	8.27423	4.6048	5.87313	2.35046	1.80147	6.25728
ENSG00000057252	SOAT1	Tissue enriched	adrenal	Tissue enriched	adrenal	147.173	17.1418	5.93156	5.67743	11.3069	9.76188	11.0967	3.98087	19.0135	11.2078	20.2957	2.72068	9.82771	5.93425	13.6837	13.197	9.38459	6.02093	13.2681	23.7197	12.7495	17.9505	0.386289	1.69144	10.3601	14.457	11.6513	11.871	11.6774	8.44972	11.4564	12.0645	7.17036	68.227	4.72468	5.55101	5.22041	1.82803	2.37779	5.55393	6.49702	4.26815	1.51985	5.56909
ENSG00000180815	MAP3K15	Tissue enriched	adrenal	Tissue enriched	adrenal	14.9526	0	0.311315	0.00721463	0.023662	0	0.0595055	0	0.236361	0.0138478	0.00474657	0.0082927	1.32091	0	0.597976	0	0.441859	0.154138	0.029462	0.00695787	0.0247259	0	0	0	0.0143414	0.00589687	2.21938	0.0285682	1.25209	0.022237	0.0144091	0	0.0201978	16.2082	0.0279568	0.0246803	0.118044	0.126854	0.107264	0.0380969	0.105185	0.027668	0.0116299	0.0888322
ENSG00000102794	IRG1	Tissue enriched	appendices	Not detected		0	1.36193	0.0903824	0.00688003	0.0128772	0	0.0200472	0	0.0255155	0.047018	0.0275148	0	0.0146868	0.0228957	0.0685362	0.0187713	0.00560943	0	0.0462524	0	0.0103571	0	0	0	0	0.0690837	0.0136455	0.00630013	0.0842852	0	0.0383113	0.140995	0.025309	0.00394593	0.00286695	0.00246893	0.023623	0.0130647	0.00266668	0.000650744	0.00250346	0.0972255	0.00139736	0.0078844
ENSG00000105205	CLC	Tissue enriched	bonemarrow	Tissue enriched	blood	0.0493187	24.5754	225.754	0.876572	6.33937	18.4182	0.20776	0.692401	1.69661	1.49508	15.185	0.354539	0.26613	2.44245	2.59452	1.52204	0.0957504	0.122673	1.04368	0.174947	5.98614	0.391758	0.046992	0.957633	31.5511	17.2221	8.25442	13.3647	0.289518	0.224616	0.225577	43.6441	0.167865	0.0786062	0.0627795	0.00603511	49.2101	0.0402439	0.109432	0.0280239	0.0393114	0.566561	0.0256033	0.0316114
ENSG00000163221	S100A12	Tissue enriched	bonemarrow	Tissue enriched	blood	0.815439	69.3714	1636.61	0.318491	1.91008	1.22839	1.00098	36.7963	3.15581	37.8935	5.94596	1.07795	1.13389	10.2909	5.82232	1.51543	0.13126	0.771437	7.55774	0.405572	0.376656	1.29104	0.295203	2.10119	0.884686	28.4186	55.392	0.86316	0.120849	0.930374	33.6467	11.7748	8.32961	1.36717	2.32487	1.62202	1978.92	1.51671	3.22016	1.91388	1.1844	2.10666	24.2969	13.1649
ENSG00000163736	PPBP	Tissue enriched	bonemarrow	Enhanced	blood,spleen	0.804813	1.16628	101.387	0.236754	0.177012	0	0.0378024	0.568766	0.471571	1.2668	1.56125	0.324714	0.245232	0.598944	5.61239	0.0209688	0.140543	0	5.65522	0.0780708	0.127785	0	0.259359	0.126798	0.0683065	0.242876	14.4832	0.0794007	0.0273412	0.395646	0.0401001	0.587333	0.49957	0.114208	0.18835	0.127527	99.8549	0.0686797	0.11705	0.227983	0.0414799	0.0569555	0.13832	0.737806
ENSG00000158578	ALAS2	Tissue enriched	bonemarrow	Tissue enriched	blood	0.169114	0.0738486	298.791	0.0277544	0.418285	0.229605	0.0286266	0.621133	0.206279	0.461262	0.650108	0	0.111566	0.140082	0.180379	0.0186697	0.0307574	0.0128673	16.5904	0.0407181	0.0506476	0.284597	0.0715326	0.0814807	0.0741162	0.0330852	0.490109	0.0698148	0.0501805	0.241411	0.0134985	0.0385567	0.463773	0.0664089	0.296105	0.0311466	488.883	0.265918	0.519769	0.297858	0.146643	0.0710638	0.159054	1.0965
ENSG00000092067	CEBPE	Tissue enriched	bonemarrow	Group enriched	blood,spleen	0.0320348	0.755856	19.7206	0.0240705	0.200332	1.10843	0.00450116	0.0311703	0.0057199	0.0326972	0.10903	0.0229093	0.0223392	0	0.243243	0.18728	0.00982037	0	0.173476	0.0181868	0.128451	0.0527095	0	0.0451457	1.53009	0.219515	0.527116	0.533275	0.0488827	0.00506325	0.100513	0.422455	0.0921672	0.0412618	0.0650885	0.0223941	6.79669	0.0273854	0.0682691	0.0328325	0.029706	0.129913	0.0217911	0.172453
ENSG00000170180	GYPA	Tissue enriched	bonemarrow	Group enriched	blood,kidney,spleen	0.308213	0	93.9969	0.00565477	1.99857e-05	0	0	0	0	0	0.00646737	0.00382058	3.21817	0.0430036	0.0776311	0.0208382	0.0157903	0.0106459	2.63386	0.0626248	0	0.443387	0.00899588	0.0698001	0	0.00430557	0.0208655	6.82e-05	0.0922147	0.00544372	0.0039736	0	0.0138842	0.0054618	0.00746878	0.00264868	1.97817	0.0348008	0.0679853	0.00936149	0.00716264	0.00183996	0.00271882	0.00599352
ENSG00000206172	HBA1	Tissue enriched	bonemarrow	Tissue enriched	blood	75.0488	45.1165	8650.27	12.3091	31.7381	6.92214	3.15427	38.8582	67.6293	70.5716	69.6853	7.81236	6.946	27.0408	77.85	3.6957	3.13419	6.78281	920.861	15.2304	8.98484	49.8034	48.0592	9.70112	10.0365	5.69073	127.962	10.5979	3.89742	20.2066	2.84029	13.4436	29.1163	5.40626	25.1173	3.71417	42385.9	22.6238	39.9877	16.1196	18.9762	4.67623	16.0439	43.7691
ENSG00000197561	ELANE	Tissue enriched	bonemarrow	Group enriched	blood,spleen	0.250775	0.0674904	1925.82	0.0390604	0.512172	0.176475	0.0090145	0.0428349	0.0507703	0.508745	0.129237	0.0481652	0.020233	0.115389	0.0773266	0.454388	0	0	1.11444	0.472832	0.0812807	1.14016	0.161779	4.09078	0.419805	0.227356	1.91089	0.254871	0.110105	0.061162	0.0193307	0.142018	2.23369	0.614161	0.4238	1.28152	85.6152	0.0680897	0.218279	1.93918	0.517288	0.983951	0.666857	1.73331
ENSG00000107447	DNTT	Tissue enriched	bonemarrow	Not detected		0	0.161295	14.5064	0	0.0110998	0	0.0215009	0	0.00681458	0.00283778	0.00740063	0	0.00787451	0.00303594	0.0231054	0.304849	0	0.0230989	0	0	0.0035663	0.0560612	0	0.025635	0.0112327	0.0114067	0.200602	0.05708	0.501914	0.414921	1.86312	0.0132176	0.000859442	0.00210811	0.00111706	0.00944314	0.0385862	0.00188521	0.0191235	0.00339544	0.00524302	0.00315339	0.00132259	0.00885871
ENSG00000159339	PADI4	Tissue enriched	bonemarrow	Tissue enriched	blood	0.0846433	1.26302	102.911	0.267125	0.142406	0.259297	0.0493813	0.741879	0.350015	1.85985	0.852373	0.142108	0.0320334	0.653126	0.670489	0.491164	0.0102656	0.118373	0.540719	0.0434153	0.0956538	0.151438	0.0204152	0.170802	0.152466	0.758588	6.49137	0.0789483	0.0620777	0.0909163	0.329244	0.600653	0.453478	0.0744713	0.120243	0.0981606	107.661	0.071523	0.246397	0.165556	0.104908	0.120716	0.119698	1.03826
ENSG00000105610	KLF1	Tissue enriched	bonemarrow	Group enriched	blood,spleen	0.0174323	0.0386621	20.04	0.104291	0.0250039	0	0.00437	0	0.0109411	0.00809606	0	0	0.00590686	0.0398048	0.0153953	0.0492387	0	0	0.651077	0.00712488	0.00957358	0	0.00967744	0.0545217	0	0.0073362	0.126223	0.0085933	0.0240929	0	0.0362679	0.0162421	0.0269084	0.0137093	0.0193891	0.0286612	13.1851	0.0797657	0.0961871	0.0391165	0.015102	0.0326522	0.0211278	0.0262024
ENSG00000102145	GATA1	Tissue enriched	bonemarrow	Tissue enriched	blood	0.0863608	0.153546	26.9018	0.0535864	0.189956	0.411404	0.041699	0.156035	0.0752762	0.0721471	0.545762	0.0572973	0.0119221	0.041225	0.680437	0.034469	0.0106174	0	0.884327	0.09222	0.207975	0.0151295	0.0141553	0.0686526	0.324639	0.293738	0.32133	0.374678	0.621492	0.0365398	0.0500516	0.415679	0.213227	0.0352035	0.0608112	0.2534	14.8115	0.0932618	0.104441	0.204057	0.144481	0.162807	0.152917	0.11677
ENSG00000105472	CLEC11A	Tissue enriched	bonemarrow	Expressed in all		3.87387	4.6489	59.6968	1.29385	4.53013	2.89559	7.52733	0.681158	3.60118	4.68698	5.536	1.40224	3.08783	2.0634	2.8042	1.76937	4.75166	0.553547	4.34468	5.15818	1.12885	1.35856	0.968702	3.51135	3.31812	5.20591	4.24488	2.80376	2.00326	0.863646	0.547938	3.29383	6.49173	12.0141	6.80511	9.2451	3.6306	7.2797	4.29286	14.1386	24.8048	5.89945	4.64343	36.0704
ENSG00000205639	MFSD2B	Tissue enriched	bonemarrow	Enhanced	blood	0	0	6.20545	1.33333e-05	0.0232198	0.0708374	2e-08	4.5667e-06	0.0461674	0.0137583	0.0322038	4.025e-06	0.00824635	0.0057689	0.0830645	0.0162757	6.4667e-06	0	0.615035	0.0357835	0.0145086	0	0	0.0195971	0.0227826	0.0278837	0.0616157	0.0181987	0.254437	1.875e-06	0.0993422	0.0146996	0.0575079	0.0344576	0.0476751	0.0654517	1.85036	0.0770368	0.159769	0.0681075	0.095225	0.0451416	0.0421472	0.0514426
ENSG00000104918	RETN	Tissue enriched	bonemarrow	Enhanced	blood	0.0687033	4.02026	125.105	0.0398767	0.128437	4.16162	0.442514	0.073224	0.316109	1.49923	0.123407	0	0.0412179	0.100894	13.3567	0.04086	0	0	0.894309	0.078465	0.149403	0.0771383	0.150091	0.163954	0.29986	3.08748	1.06546	0.12695	0.0338438	0.0628758	0.0460226	0.226311	1.3132	0.563129	0.484013	0.286137	116.759	0.110181	0.194111	0.655607	0.574181	0.287853	0.171067	1.82502
ENSG00000170956	CEACAM3	Tissue enriched	bonemarrow	Tissue enriched	blood	0.0258682	2.03053	15.1016	0.0248496	0.143312	9.6e-06	0.0132516	0.089112	0.0266901	0.43477	0.243585	0.245926	0.0120829	0.137328	0.0907491	0.148733	3.33e-08	0.0453725	0.15069	1.833e-07	0.23172	0.0262378	0	0.0120908	5.15e-06	0.0653546	0.922686	0.089067	0.0358108	0.0120736	0.149524	0.387805	0.133966	0.0403214	0.0389139	0.0454273	33.1373	0.0191976	0.0419204	0.0657761	0.0459601	0.631169	0.425122	0.169828
ENSG00000182557	SPNS3	Tissue enriched	bonemarrow	Mixed		5.4667e-06	0.65359	10.215	0.204025	0.0667305	0.286944	0.0696688	0.12061	0.219131	0.0409583	0.273744	0.0892656	0.127962	0.0219018	0.105106	0.727892	1e-06	2.2e-06	1.925e-06	0.0965121	0.0304702	0.411309	0	0.170892	0.294849	0.0404792	1.37198	0.173318	0.0276403	0.0351923	0.470803	0.130734	0.221323	1.73586	0.174114	0.195394	1.87989	0.0933596	0.512598	0.309185	0.230193	0.284488	0.366948	0.372656
ENSG00000206177	HBM	Tissue enriched	bonemarrow	Tissue enriched	blood	0	0	174.247	0.041634	0	0	0	0	0.0288884	0.0765896	0	0	0.0156779	0.087637	0	0	0	0	3.46294	0.0373305	0	0	0.155696	0	0	0	0.250976	0.0440327	0.022864	0	0	0	0.0713686	0.0187281	0.0692969	0.00572865	102.144	0.0789116	0.152226	0.0670718	0.0418507	0.0206775	0.0717651	0.0716717
ENSG00000123405	NFE2	Tissue enriched	bonemarrow	Tissue enriched	blood	0.261699	5.568	56.397	0.086751	0.291878	0.526592	0.333115	0.700139	0.521228	2.34095	1.12174	0.15665	0.0466242	0.270417	3.76787	0.220948	0.0444956	0.154831	2.48937	0.153685	0.156015	0.11607	0.340846	3.19167	0.260156	1.41447	6.25258	0.294766	0.615141	1.18883	0.141263	1.67553	0.645664	0.119906	0.212369	0.148752	209.636	0.170348	0.259538	0.254438	0.355088	0.224875	0.192008	1.74511
ENSG00000159496	RGL4	Tissue enriched	bonemarrow	Expressed in all		0.427339	7.12566	84.5231	0.205958	0.544146	1.40992	0.434746	0.39824	0.483826	1.88198	1.85472	0.253386	0.124422	0.579039	1.01042	10.3345	0.335998	0.118177	0.39961	0.307057	0.974247	0.315777	0.175015	0.314337	2.12135	0.523324	5.67411	1.55665	1.76196	0.248158	7.62646	2.3332	3.98799	4.33027	2.69466	3.9773	23.4085	10.9658	3.07339	5.54879	4.2386	4.38322	2.19216	4.64534
ENSG00000166947	EPB42	Tissue enriched	bonemarrow	Tissue enriched	blood	0	0.0518313	49.6425	0	0.0457905	0	0	0.0161579	0.0359826	1.95282	0.373816	0.0486115	0.00155034	0.0168733	0.0262894	0.00469046	0.056531	0	1.45445	0	0.0150468	0.00864453	0	0.0134884	0	0	0.0740041	0.00641457	1.49009	0	0.00515122	0	1.68561	0.385585	0.563113	0.557044	12.302	2.11668	0.514259	0.775109	0.45251	0.483935	0.232721	0.559775
ENSG00000165702	GFI1B	Tissue enriched	bonemarrow	Enhanced	blood,testis	0.0466988	0.213385	20.8308	0.103658	0.326998	0.599282	0.046475	0.0559551	0.0708912	0.0256778	0.285152	0.0567631	0.0021624	0.0285402	0.586503	0.0303558	0.0503866	0.0191583	0.601312	0.0720216	0.347707	0.0323038	0.0920991	0	0.866868	0.0960904	0.84794	0.298016	0.737798	0	0.156206	0.297411	0.041255	0.00996177	0.0146403	0.0952275	4.51516	0.01858	0.0202199	0.037137	0.0540934	0.446938	0.0330552	0.0338136
ENSG00000005381	MPO	Tissue enriched	bonemarrow	Enhanced	blood,spleen	0.57191	0.674706	2067.06	0.616981	0.122537	0.057244	0.0396692	0.106529	0.116629	0.11352	0.16556	0.193782	0.0304568	0.344882	0.25337	1.37231	0.0369946	0.00671525	1.91827	0.267549	0.664401	7.57229	0.225671	2.26941	0.0538535	0.141849	1.97469	0.0351229	0.375832	0.295605	0.130463	0.533258	0.234146	0.0978213	0.128339	0.106589	34.582	0.464816	0.63688	0.295967	0.0337395	0.0580847	0.0637759	0.177295
ENSG00000167513	CDT1	Tissue enriched	bonemarrow	Mixed		0.117235	2.14559	16.6254	0.230705	1.95716	2.4082	0.388788	0.799785	0.390639	0.329464	0.126394	0.0673028	0.0961591	0.210322	0.352153	2.6637	0.0849049	0.0783208	2.65034	0.338033	0.952056	0.293743	2e-08	1.6289	2.54521	0.361136	0.913686	1.47802	1.66973	0.279459	2.26991	0.470694	0.389893	0.768524	0.237324	0.433993	1.6436	0.368263	0.709903	0.693743	0.273643	3.79883	4.22507	0.304569
ENSG00000255587	RAB44	Tissue enriched	bonemarrow	Enhanced	blood	0.0422447	0.48855	27.67	0.0143288	0.261292	0.394087	0.274585	0.40098	0.561207	0.134782	0.735883	0.0440249	0.00554921	0.0236713	0.770561	0.0821304	0.00739033	0.0221226	0.0300771	0.189416	0.363821	0.0378725	0.0287778	0.378868	0.572307	0.371303	0.374773	0.508827	0.0533395	0.0103492	0.103048	0.355808	0.581454	0.016188	0.10556	0.631649	2.16342	0.00480527	0.0108764	0.311094	0.265757	0.2878	0.383537	0.305768
ENSG00000124091	GCNT7	Tissue enriched	bonemarrow	Not detected		0.0177319	0.129502	1.00479	0.0368087	0.0462626	0.0374508	0.00502284	0.0200384	0.0171775	0.0269997	0.0657212	0.0077288	0.0117588	0.00560579	0.0187236	0.0418892	0.0094248	0	0.0267528	0.0900899	0.03285	0.0320242	0.00727434	0.0872671	0.0299497	0.0160364	0.0552922	0.0213636	0.180998	0.0582969	0.0572142	0.0397604	0.094752	0.0769255	0.0505984	0.15843	0.268749	0.170921	0.0469965	0.15242	0.0826074	0.101554	0.0955349	0.115784
ENSG00000179869	ABCA13	Tissue enriched	bonemarrow	Enhanced	thyroid	0.0157011	0.155589	19.5181	0.0736121	0.225354	0.10353	0.17059	0.298187	1.26376	0.0103897	0.349819	0.00449295	0.457845	0.0257884	0.664978	0.101079	0.0134608	0.176124	0.0372098	0.0449321	0.203489	0.00960943	0	0.64835	0.101188	0.0408173	0.018634	0.00832557	1.65676	1.22143	1.54475	0.156298	0.00920642	0.00827038	0.0037566	0.112937	0.611594	0.0056315	0.0234584	0.0531628	0.0696801	0.0432643	0.490457	0.0702825
ENSG00000124469	CEACAM8	Tissue enriched	bonemarrow	Tissue enriched	blood	0	0.0639442	115.726	0	0.609443	0.0906621	0.00988534	0.0115258	0	0.0156066	0.0266757	0.035943	0.00249256	0.0865432	1.23095	0.110655	0	0	0.323644	0.0114403	0.402454	0.0595319	0.0468204	0.208559	0.0234939	0.0438172	0.760348	0.0242072	0.0452492	0	0.00985994	0.0307805	0.0667293	0.0138952	0.0155308	0.00947181	14.9094	0.0392907	0.0356884	0.0282191	0.0161234	0.299096	0.00611232	0.00821072
ENSG00000248385	TARM1	Tissue enriched	bonemarrow	Tissue enriched	blood	0	0	4.08782	0	0.00411461	0	0	0	0	0	0	0	0.00794339	0.00772193	0.0913865	0	0	0	0.0320523	0	0	0	0	0	0	0.0154002	0.0196491	0	0.0833178	0	0	0	0.00356877	0.000598185	0.00108674	0	0.81752	0.000364798	0.000957564	0.00047595	0	0.00248688	0.000398496	0
ENSG00000112077	RHAG	Tissue enriched	bonemarrow	Enhanced	blood	0.0817501	0.0310924	58.6844	0	0.0815623	0.0865826	0.0118321	0.0845672	0.0480474	0.166441	0.0660537	0.442727	0.00843266	0.0708011	0	0.0565549	0.0360728	0.0208216	1.16945	0.0322148	0.193308	0.112389	0	0.0411931	0.22145	0.0118221	0.0843847	0.0236319	0.0766555	0	0	0.0233413	0.0944804	0.018325	0.130507	0.211188	3.41735	0.179641	0.0587076	0.061193	0.891699	0.111392	0.043451	0.247498
ENSG00000187997	C17orf99	Tissue enriched	bonemarrow	Not detected		0	0.171684	5.31353	0.12691	0.100087	6e-07	0.0510332	0.266653	0.47263	0.0158847	3.667e-07	0	0	0	5.4e-07	0.677654	0.389107	0	0.0624666	0.0617291	0.0928126	0	0	0.466163	7.5e-07	0	0.0922429	3.33e-08	0.0116827	0	0.714612	1e-07	0.0201343	0.00302221	0.00338109	0.0229359	0.24572	0.00184375	0.0099231	0.0270949	0.0101029	0.0274161	0.0636952	0.0611602
ENSG00000169575	VPREB1	Tissue enriched	bonemarrow	Not detected		0	0.121258	12.0094	0	0.00513194	0	0	0.0392039	0	0	0	0	0	0.00969973	0	0.432483	0	0	0.0392104	0	0	0.0276497	0	0	0.0278602	0	0.0887607	0	0.0481172	0	0.920877	0	0.000403522	0.000837445	0.000580933	0	0.0329125	0.000358384	0.0010525	0.00220198	0.0119226	0.0138188	0.00426433	0
ENSG00000169429	CXCL8	Tissue enriched	bonemarrow	Group enriched	blood,lung	11.285	186.601	1583.52	2.35837	4.27608	2.4283	36.7945	2.19756	3.00934	44.5396	160.232	0.817656	2.53903	30.9398	7.3415	0.842052	0.687891	3.38636	33.5722	4.07455	5.21561	2.78055	0	1.21582	3.65586	8.92256	7.38289	2.40223	0.601419	1.95733	6.9712	140.807	3.68106	1.46354	1.90561	0.545956	85.155	1.37552	2.34517	1.99109	1.25831	1.25891	1.8183	8.25829
ENSG00000240247	DEFA1B	Tissue enriched	bonemarrow	Tissue enriched	blood	0.338056	0.635215	13617.3	0	0.117343	0	0.240623	0.515662	0.0658429	0.332884	0.948395	0.840161	0.0609534	2.55067	3.73	4.37353	0	0	19.2562	0.0720965	0.0165273	13.2903	0.0183719	22.8842	0	0.0373708	33.1105	0.0968163	0.155445	0.112247	0.761764	0.539439	0.0524302	0.00879098	0.014227	0.00547339	36.5392	0.0287591	0.0904613	0.0104071	0	0.00500978	0.00186884	0.00916608
ENSG00000124575	HIST1H1D	Tissue enriched	bonemarrow	Mixed		0.0916417	0.165547	8.46475	0	0.332624	0.094225	0.10501	0.0759437	0.137424	0	0.07942	0.050395	0.175637	0	0.0190833	0.987537	0	0	0.482252	0.421139	0.486826	0.134347	0	0.071963	0.0366573	0.0595973	0.519726	0.139585	0.193095	0.11448	0.241625	0.387329	0.259601	0.101039	0.215675	0.161403	2.49484	0.168559	0.136959	1.60546	0.855622	0.992401	0.468203	0.142116
ENSG00000122862	SRGN	Tissue enriched	bonemarrow	Expressed in all		102.943	767.923	4326.03	40.9166	89.7664	63.7803	60.8684	77.0425	58.3336	299.549	310.489	32.944	68.8382	107.174	185.069	380.151	19.4993	15.3301	257.755	46.8961	101.543	18.5938	6.18572	12.0578	94.304	178.411	286.042	78.6379	20.6835	53.8335	264.48	278.82	116.187	30.5196	79.9281	42.4604	1401.77	14.4416	46.2794	75.1868	55.1179	36.103	14.6736	98.3972
ENSG00000164047	CAMP	Tissue enriched	bonemarrow	Tissue enriched	blood	0.0456603	0.983861	1070.66	0	0.223946	0.0743015	0.276528	0.163554	0.0603437	0.279953	0.247382	0.196997	0.0353212	0.391361	3.30951	5.00215	0	0	1.39199	0.181586	0.085132	5.30677	0	1.67204	0.0644545	0.0676135	3.80834	0.0880897	0.728855	4.62046	2.05561	0.292835	0.351385	0.0427937	0.319461	0.27841	60.9376	0.0569782	0.126152	0.587444	0.290528	0.20413	0.234817	0.13701
ENSG00000242550	SERPINB10	Tissue enriched	bonemarrow	Tissue enriched	blood	0.0411367	0.0530009	37.1744	0.107769	0.0240346	0.0976677	0.0568003	0.451953	0.0217499	0.173817	0.0382983	0	0.0048019	0.0446365	0.0693252	0.168395	0	5e-08	0.147088	0.054563	0.0670806	0.107795	0.0194777	0.833695	0.0569379	0.0696687	0.159161	0.109465	0.0301872	0.0134181	0.548946	0.0251172	0.0410071	0.00392643	0.00543348	0.0077691	2.38663	0.00143545	0.00461805	0.00531369	0.00759168	0.00157757	0.130946	0.0286225
ENSG00000250361	GYPB	Tissue enriched	bonemarrow	Tissue enriched	blood	0	0	58.8292	0	0	0	0	0	0	0	0	0	0.461701	0	0.173195	0	0	0	1.51207	0	0	0.35049	0	0	0	0	0	0	0.0530045	0	0	0	0.0210406	0.00815716	0.00856758	0.0065928	7.17737	0.0182079	0.0441413	0.0186506	0.00549094	0.00105898	0.00710572	0
ENSG00000169397	RNASE3	Tissue enriched	bonemarrow	Tissue enriched	blood	0.410055	0.315437	502.361	0.38313	0.0806021	0	0.0380959	0.096325	0.0440047	0.190098	0.23217	0.091448	0.0278884	0.826723	0.158728	0.533333	0.12774	0	0.48873	0.180612	0.205914	0.570533	0	0.834944	0.0625023	0.45173	1.44923	0.0733527	0.496303	0.154273	0.0580841	0.473298	0.176379	0.32361	0.116686	0.204373	30.4321	0.107058	0.482673	0.160792	0.222368	0.263992	0.0550958	0.326356
ENSG00000187010	RHD	Tissue enriched	bonemarrow	Enhanced	blood	0.0477812	0.0932681	11.5429	0.0305905	0.039701	0.120653	0.0785751	0.0198809	0.0586294	0.00308808	0.0720886	0.0323426	0.0192897	0.0301567	0.0660291	0.112759	0.068094	0.0357831	0.441682	0.162933	0.0313711	0.2636	0.0760281	0.378568	0.0359948	0.0298617	0.0391254	0.0873284	0.137086	0.0370385	0.0555871	0.0238081	0.13587	0.157585	0.11828	0.146513	1.28176	0.380441	0.137984	0.326806	0.266079	0.125998	0.11035	0.176467
ENSG00000204010	IFIT1B	Tissue enriched	bonemarrow	Tissue enriched	blood	0	0	13.9072	0	0.00768594	0	0	0.0260911	0.0419569	0.00974696	0.024791	0	0.0045695	0.0214341	0.0107932	0	0	0	1.13659	0	0.0112298	0.0236969	0	0	0	0	0.0369781	0.00674737	0.00154756	0.0037734	0	0	0.022386	0.0217019	0.01162	0.012011	7.69802	0.0255256	0.0335479	0.0203696	0.0172169	0.00670177	0.00906457	0.0289585
ENSG00000236320	SLFN14	Tissue enriched	bonemarrow	Enhanced	spleen	0.0414568	0.119254	1.89628	0.0064883	0.0308537	0.0286976	0.0528511	0.0231106	0.0556092	0.0143663	0.0198497	0.0290246	0.00702109	0.0175329	0.196956	0.281276	0.0294971	0	0.17241	0.0185084	0.100489	0.0338128	0	0.021341	0.0591349	0.0330503	0.31964	0.0800955	0.128952	0.0116384	0.117928	0	0.0611359	0.0278802	0.0231814	0.135113	0.287137	0.00455638	0.00917094	0.0910241	0.0916341	0.0840175	0.0436099	0.109125
ENSG00000188672	RHCE	Tissue enriched	bonemarrow	Mixed		0.186041	0.0821707	29.9002	1.26176	0.246646	0.265297	0.238526	0.5649	1.3448	0.134859	0.382489	0.392298	0.268584	0.704486	0.386412	0.364814	0.261772	0.175898	0.799082	1.69775	0.270478	1.30203	0.249378	0.138246	0.0343911	0.0573605	0.08821	0.347025	1.59052	0.59405	0.263775	0	0.119252	0.416071	0.0636216	0.129725	1.85963	0.406429	0.651148	0.19292	0.0674466	0.113112	0.297265	0.131858
ENSG00000206047	DEFA1	Tissue enriched	bonemarrow	Tissue enriched	blood	0.282642	0.504807	17289.7	0	0.123183	0	0.235872	0.492613	0.0659075	0.273867	0.831851	0.801291	0.0741113	2.18459	3.11099	4.33315	0	0	17.8663	0.0755423	0.0258341	11.2839	0.018402	23.7547	0	0.0589386	28.7704	0.0611674	0.169187	0.120549	0.676146	0.550386	0.253021	0.0410306	0.080404	0.00872663	162.613	0.0820403	0.214988	0.169305	0.0370869	0.025181	0.024014	0.088928
ENSG00000118113	MMP8	Tissue enriched	bonemarrow	Tissue enriched	blood	0.00708103	0.302569	277.613	0.0113894	0.00434581	0	1.95314	0.0667023	2e-07	0.252053	0.0482757	0.0431039	0.00175578	0.307414	0.0632561	0.163169	0	0	0.536141	0.00436327	3.25e-07	0.116162	0	0.293902	0	0.203271	0.723502	5.667e-07	0.0454148	0.0237605	0.0153946	0.291843	0.377955	0.0425508	0.0951317	0.0438878	69.6258	0.0696907	0.157333	0.0918228	0.0117239	0.0415711	0.0154163	0.0882566
ENSG00000203757	OR6K3	Tissue enriched	bonemarrow	Not detected		0	0	0.710056	0	0.00685527	0	0	0	0	0	0	0	0	0.00719421	0.0705228	0	0	0	0.0151937	0	0	0	0	0	0	0	0	0	0.0237915	0	0	0	0.00267474	0.00169382	0.00228501	0.00408943	0.0507276	0	0.00151874	0.00108732	0.0104591	0.00477565	0.00305373	0.00891148
ENSG00000100448	CTSG	Tissue enriched	bonemarrow	Enhanced	blood	0.094563	10.4573	2828.79	0.226592	28.3703	3.79169	8.60544	18.6372	3.04794	6.73126	27.1525	2.25868	0.202671	0.499037	3.02255	5.37855	0.222433	0.625802	2.02666	2.10431	22.0726	3.42577	0.395637	10.2203	13.7817	6.8792	1.66899	2.32845	3.27434	0.440783	5.17822	17.3912	11.3507	0.0542259	1.66501	3.23511	46.1317	0.0345761	0.0639348	6.45068	1.33134	3.8943	2.88351	1.20262
ENSG00000086506	HBQ1	Tissue enriched	bonemarrow	Tissue enriched	blood	0	0	11.8046	1.17822	0.0269735	0.131643	0	0	0.0280732	0.039779	0	0	0.00851731	0	0.0514186	0.0377202	0	0	1.07874	0.0357483	0	0	0	0	0	0	0.12134	0	0.482835	0.0382263	0	0	0.0554697	0.0868923	0.0703221	0.0185863	72.7819	0.4434	2.71675	0.0529733	0.0756517	0.0427545	0.0593091	0.145232
ENSG00000188536	HBA2	Tissue enriched	bonemarrow	Tissue enriched	blood	88.2993	52.6291	10019.5	12.3627	36.2964	7.42536	4.41484	43.887	90.0991	82.4618	84.2636	9.69337	8.14965	27.8567	84.7387	3.89867	4.23505	8.33161	1052.32	17.6771	11.3068	61.8912	60.2903	7.18269	11.1592	6.31458	147.928	12.9655	4.23842	22.043	3.99119	15.4787	89.7155	17.2482	78.6448	12.0513	116447	62.4564	109.725	49.9976	66.9503	13.0516	48.7973	106.81
ENSG00000004939	SLC4A1	Tissue enriched	bonemarrow	Enhanced	kidney,blood	0.053465	0.0365513	206.151	0.0345328	0.0723087	0	0.0104024	0.033208	0.0386231	0.0371729	0.0540201	0.0133351	20.0148	0.0850451	0.0215585	0.0197646	0.00431933	0	6.63597	0.0211132	0.003883	0.0811777	0.00982414	0.115431	0	0.00591033	0.338927	0.0294151	0.079903	0.019754	0.011619	0.0363568	0.0704573	0.0227528	0.0390202	0.0115832	36.3628	0.613409	0.103325	0.0461427	0.0248752	0.00928454	0.0198957	0.0597603
ENSG00000008438	PGLYRP1	Tissue enriched	bonemarrow	Tissue enriched	blood	0.255601	1.43889	315.748	0.0878646	0.14604	0.318578	0.0520711	0.365609	0.248819	0.895897	0.156503	0.0798556	0.00548938	1.06683	0.435696	0.311945	0	0	0.937154	0.135829	0.0280431	0.157687	0.0322128	0.344977	0.509259	0.11211	3.7036	0.11266	0.401562	0.0627013	0.047412	0.213395	0.366445	0.144471	0.163872	0.101601	166.802	0.479526	0.23498	0.190992	0.0987317	0.184342	0.117984	0.594298
ENSG00000112212	TSPO2	Tissue enriched	bonemarrow	Enhanced	blood	0	0	20.0805	0.0352298	0.0349071	0.719046	0	0	0.0352569	0.022952	0.347528	0	0.300817	0.0515121	0.0216342	0.0825851	0.0558634	0	0.548244	0.0237447	0.0239934	0	0	0.0208024	0.331229	0.0486546	0.0514526	0.394369	0.0800863	0	0.0260961	0.0538371	0.0758245	0.0522103	0.074523	0.0710516	3.22038	0.074413	0.0418082	0.133412	0.117379	0.1776	0.0608665	0.0694588
ENSG00000186431	FCAR	Tissue enriched	bonemarrow	Tissue enriched	blood	0.964766	23.1076	296.651	0.655345	0.281811	0.105061	0.262577	0.745405	0.620525	8.73635	2.70946	0.208263	0.246312	1.98326	1.58013	0.526299	0.137738	0.334717	2.38774	0.284354	0.0983459	0.226615	0	0.291267	0.19769	2.64932	3.99019	0.178598	0.11025	0.147313	0.265116	2.64005	0.932202	0.133735	0.278049	0.125019	68.133	0.0741023	0.176355	0.2346	0.1366	0.17149	0.123677	2.05855
ENSG00000121053	EPX	Tissue enriched	bonemarrow	Group enriched	blood,brain.cerebellum,spleen	0.0267932	0.114121	17.938	0.0917246	0.0230762	0	0.0459009	0.0140927	0.117523	0.0103139	0.0104884	0	0.0532455	0.147195	0.0252816	0.1948	0.0759462	0.00809775	0.285422	0.011693	0.0235981	0.0165811	0.00773764	0.0757793	0.0737459	0.00942193	0.421515	0.0318486	0.0558373	0.00260495	0.0225931	0.018254	0.0529723	0.0670795	0.0506372	0.0790681	4.50599	1.14091	0.266046	0.132795	0.168739	0.0749635	0.0524872	0.180231
ENSG00000156575	PRG3	Tissue enriched	bonemarrow	Tissue enriched	blood	0	0	25.6206	0.0226803	0	0	0	0	0	0	0	0	0	0.61487	0	0.205776	0	0	0.252517	0	0	0.0996073	0	0.095195	0	0	0.455952	0	0.0111453	0	0	0	0.00636345	0.003465	0.00320963	0	7.1643	0.00498184	0.00355032	0.00588244	0	0.00219777	0.002686	0.00953798
ENSG00000223609	HBD	Tissue enriched	bonemarrow	Tissue enriched	blood	0.204768	0.382821	1087.87	0	0.330348	0	0.0222858	0.436473	2.27765	0.164876	0.0937331	0.162125	0.497054	0.252682	0.485563	0.729465	0	0	4.61562	0.106291	0.270612	1.33683	0	0.192803	0.0570741	0	1.09517	0.13625	0.0679072	0	0.459238	0.809203	0.222159	0.0545024	0.117634	0.023934	239.267	0.137948	0.304437	0.160071	0.0502727	0.103463	0.0704974	0.319372
ENSG00000110203	FOLR3	Tissue enriched	bonemarrow	Tissue enriched	blood	2e-07	6.83673	41.8586	0.133535	0.18919	3e-07	0	1.04603	0.0435265	2.95207	0.11925	0.113131	1.56918	1.9429e-06	5.88562	0.0798726	0	2e-07	0.320406	0.0134891	0.0927281	0.469954	0	0.13222	0.583702	0.366848	7.24738	0.0258345	0.364931	1.19716	0.0492942	0.415587	0.385761	0.267742	0.0959631	0.0723531	88.6331	0.0569823	0.0876998	0.0855798	0.0356486	0.111264	0.106706	0.978574
ENSG00000163554	SPTA1	Tissue enriched	bonemarrow	Group enriched	blood,spleen,testis	0.0063365	0.0138594	38.75	0.00446887	0.00688136	0.00981745	0.0223595	0.00657523	0.0266012	0.0618512	0.0516056	0.0215309	0.00166211	0.00817376	0.0275198	0.0427494	0.0279878	0	0.928763	0.0016088	0.0110468	0.0129455	0.0242898	0.0132739	0.00208738	0.0410744	0.0559097	0.00369617	0.533314	0.00918745	0.0183424	0.0120629	0.128808	0.0144096	0.0207577	0.0236718	1.10282	0.0100088	0.00956981	0.104352	0.0182796	0.00973496	0.0104804	0.0262363
ENSG00000168298	HIST1H1E	Tissue enriched	bonemarrow	Mixed		0	0.17354	21.6565	0.178168	0.347205	0.184531	0.467863	0.616128	0.131213	0.180168	0.392209	0.0764053	0.247041	0.0582033	0.0622462	1.8238	0.281235	0.153908	0.977023	0.795237	0.209343	1.16151	0.148751	0.290205	0.778631	0.109813	1.27641	0.601518	0.431688	0.480212	0.222987	1.03415	0.946538	0.20917	0.536613	0.752602	2.62708	0.885129	0.258841	2.52431	1.05083	1.31665	1.00782	0.252224
ENSG00000244734	HBB	Tissue enriched	bonemarrow	Tissue enriched	blood	360.476	163.938	61654.1	35.8348	207.889	19.4933	22.3327	385.115	674.296	336.331	661.583	60.5397	54.2003	158.843	277.097	19.2301	24.357	18.3657	2474.97	43.0589	108.755	215.779	144.033	23.9901	35.3032	48.6087	452.108	38.5001	14.6361	210.532	28.6305	130.267	163.074	28.7849	150.965	17.7795	206873	118.402	235.128	100.093	108.226	25.7783	74.7174	287.53
ENSG00000101425	BPI	Tissue enriched	bonemarrow	Enhanced	blood,testis	0.15838	0.158635	764.053	0.142466	0.0447296	0.144346	0.735799	0.144044	0.543303	0.285051	0.521052	0.221731	1.69455	0.28064	0.103243	0.337381	1.80546	0	0.524473	0.460181	0.068259	0.601861	0	0.926663	0.0929388	0.17805	1.7882	0.0596754	9.45801	0.193596	0.217499	0.307321	0.0751841	0.0369089	0.14881	0.0411547	15.9848	0.0448226	0.0707066	0.187794	0.855427	0.0439336	0.0239381	0.194061
ENSG00000185130	HIST1H2BL	Tissue enriched	bonemarrow	Not detected		0.0896143	0.085842	3.50826	0.044128	0.170764	0	0	0.070565	0.128281	0.021474	0.0761943	0	0	0	0	0.341122	0.107413	0.0968615	0.0380735	0.27035	0.0942728	0	0	0.123913	0.383624	0.0553017	0.0873828	0.0418047	0.112967	0.074805	0.177097	0.354739	0.0338727	0.057643	0.0825168	0.102006	0.237371	0.108727	0.0544261	0.0672605	0.0550852	0.259166	0.139587	0.0345308
ENSG00000163737	PF4	Tissue enriched	bonemarrow	Group enriched	blood,spleen	0.186872	0.598719	45.8473	0.0695342	1.73712	0.054512	0	0	0.0908413	0.45907	0.833799	0.0478148	0.0289764	0.110342	1.91327	0.431654	0	0.0555965	3.27799	0.0263857	0.857991	0.0375887	0.100448	0.0416693	0.129101	0.0973046	7.83131	0.818883	0.0770186	0.15586	0	0.293411	0.253272	0.122283	0.270678	0.0280391	76.9314	0.0287468	0.0875613	0.136815	0.180508	0.84759	0.019295	0.31456
ENSG00000189068	VSTM1	Tissue enriched	bonemarrow	Enhanced	pituitary,blood	0.0528284	0.670242	67.7082	0.105905	0.322141	0.829372	0.0644006	0.277607	0.46496	0.523598	1.01836	0	0.0463314	0.151765	0.710887	0.0991702	0	0.173937	0.274504	0.0380914	0.445066	0.135882	0.0623385	0.144943	0.519998	1.56119	0.719719	0.45274	0.395962	0.0791348	0.0726252	1.58224	0.0640006	0.0827858	0.0187187	0.0146896	15.9123	0.0105042	0.145032	0.0255385	0.0223649	0.0492305	0.0120522	0.41779
ENSG00000164821	DEFA4	Tissue enriched	bonemarrow	Group enriched	blood,spleen	0	0.361884	2470.65	0	0.00951433	0	0	0	0	0	0.090905	0.065508	0	0.539005	0.314492	0.881658	0	0	2.2643	0.0280975	0	1.8625	0	2.26051	0	0	2.88016	0.144151	0.0655817	0.041923	0.0921999	0.136772	0.176195	0.0212347	0.04325	0.024967	82.1628	0.0657643	0.130131	0.143024	0.0183272	0.0323979	0.023653	0.0449253
ENSG00000169385	RNASE2	Tissue enriched	bonemarrow	Tissue enriched	blood	3.70603	7.86713	883.619	2.77633	0.599312	0.291525	0.217132	0.165719	0.759549	3.40237	2.56776	0.39195	0.224296	1.70909	2.06048	1.49695	0.0730133	0.0471754	1.08607	0.338474	0.593477	0.666397	0.023365	1.29338	0.916811	7.59633	3.37825	0.602111	0.692107	0.238283	0.629338	4.97214	3.01243	3.84305	2.03601	2.54853	158.065	0.405843	2.1405	1.17255	1.79443	1.05696	0.553897	5.91098
ENSG00000196415	PRTN3	Tissue enriched	bonemarrow	Group enriched	blood,spleen	0.105006	0.0969212	981.535	0.070707	0.0159094	0	0.025037	0	0.124301	0.021015	0.0363599	0	0.00629864	0.0984413	0.0203454	0.285254	0	0	0.75159	0.0122314	0	0.474736	0	0.814246	0	0	1.16317	0	0.042478	0.0345432	0.0255072	0	0.176613	0.100717	0.0436915	0.0239066	50.2302	0.0439436	0.715124	0.228059	0.00861518	0.0174967	0.0234077	0.163177
ENSG00000077984	CST7	Tissue enriched	bonemarrow	Tissue enriched	blood	2.82791	19.5673	546.43	0.352927	3.78214	3.69222	3.90151	4.04326	2.87979	8.58617	15.3189	1.65525	0.762294	3.28744	16.1741	55.9876	2.08884	0.625691	3.29706	2.22887	3.86506	3.14253	0.342406	2.65265	6.51099	3.68148	45.1927	6.92589	1.24356	1.4598	12.5846	16.0979	4.85799	0.870868	2.07487	2.90739	906.175	0.755908	1.06053	3.95032	2.20214	3.22536	2.13451	8.73411
ENSG00000184897	H1FX	Tissue enriched	bonemarrow	Expressed in all		14.6841	26.0349	494.755	23.8293	33.2336	23.6948	29.1366	9.36136	19.6778	34.5294	13.3735	10.935	14.1288	6.16335	39.0203	27.8887	38.3449	8.64261	24.3676	40.0468	7.28982	30.1842	17.9889	18.6936	32.6661	9.51712	65.7467	49.2851	11.2396	14.1086	12.8414	16.6421	76.931	43.6354	72.6068	125.364	77.8805	90.7651	35.2328	139.661	124.919	85.7237	66.6857	119.6
ENSG00000169877	AHSP	Tissue enriched	bonemarrow	Tissue enriched	blood	0.0677833	0	793.74	0.391693	0.0448992	6.85e-06	2.96e-06	4.667e-07	0.152837	0.0328858	0	0	0.738587	0.424345	0.0533888	0.160373	0.433827	0	12.8944	0.0257231	0	0.224986	0	1.95173	0	0	1.09119	1.8333e-06	2.64603	0	0.0409594	0.112768	0.125319	0.0347858	0.0768889	0.0231687	99.0993	0.0774264	0.151891	0.0781457	0.0543281	0.0206578	0.0389054	0.142284
ENSG00000239839	DEFA3	Tissue enriched	bonemarrow	Tissue enriched	blood	0.387214	0.822623	25230.3	0	0.162255	0	0.278967	0.605089	0.0656352	0.362451	0.940252	1.12244	0.0730247	4.27161	7.56544	6.23779	0	0.0787835	29.3222	0.124681	0	17.1704	0.026389	37.5179	0.0974269	0.0343547	62.8299	0.0958781	0.262725	0.0647703	1.32689	1.1957	2.5458	0.261677	0.744498	0.13092	1306.12	0.821403	1.79438	1.87391	0.0352491	0.290019	0.2196	0.324184
ENSG00000172232	AZU1	Tissue enriched	bonemarrow	Group enriched	blood,spleen	0.0151374	0.0329138	2074.41	0.133354	0.043756	0.0563888	0.0989256	0.089377	0.579635	0.0203717	0.0584279	0.0282263	0.00402601	0.0617807	0.507625	0.559097	0.021314	0	1.25595	0.0383196	0.0413745	1.17731	0.00892186	2.14481	0.094842	0.0302669	2.91132	0	0.655712	0.0336284	0.0221308	0	0.309085	0.070024	0.214489	0.137331	64.0492	0.162866	0.598869	1.17043	0.104541	0.137673	0.0460633	0.514826
ENSG00000124882	EREG	Tissue enriched	bonemarrow	Enhanced	skin,esophagus	0.0320537	10.4686	72.1005	0.0819507	1.90277	0.143304	0.10161	11.0087	0.112816	3.69487	5.72364	0.397205	0.0474932	0.122186	0.438874	0.0304985	0.00706897	0.076664	0.298431	0.0687089	2.97675	0.0589907	0.0171934	4.54755	1.43835	2.48455	0.29097	0.146776	0.0740418	0.0231717	0.868305	3.73141	0.50975	0.0473424	0.204146	0.121257	1.35739	0.00713034	0.0266478	0.354405	0.046849	0.675937	6.80746	1.06891
ENSG00000160117	ANKLE1	Tissue enriched	bonemarrow	Enhanced	brain.cerebellum	0.115935	1.07707	10.9053	0.252003	0.0567498	0.0473898	0.192575	0.0749306	0.216119	0.0730644	0.0983753	0.020676	0.0234045	0.0160779	0.081419	1.84406	0.315312	3.035e-05	0.506448	0.0115864	0.122758	0.0970219	0.00177084	0.277367	0.0962671	0.324477	0.794461	0.02773	0.171032	0.0553482	1.88581	0.165365	0.485141	0.3421	0.432699	0.442304	1.04825	4.67957	0.710597	0.621419	0.649587	0.441959	0.298083	0.646002
ENSG00000133246	PRAM1	Tissue enriched	bonemarrow	Enhanced	blood	0.356301	4.10185	30.2646	0.63112	0.314377	1.31899	0.423454	0.247744	0.649711	0.587872	0.895813	0.107163	0.160352	0.282761	3.42712	0.627056	0.209415	0.0602879	0.66393	0.497637	0.249625	0.376874	0.0382635	0.706914	1.1013	1.09087	3.58246	0.499801	0.378695	0.283967	0.202519	1.26478	0.99298	1.12396	0.69919	0.939957	40.2872	1.73592	2.36735	1.186	1.41242	0.736548	0.599346	1.463
ENSG00000185198	PRSS57	Tissue enriched	bonemarrow	Group enriched	blood,spleen	0	0	86.0507	0	0.0109637	0	0	0	0.0798531	0.0146953	0.0364237	0.0121551	0.00380633	0	0.154547	0.155701	0.0830286	0	0.0627069	0.0147088	0	0.0529135	0	0.0763905	0.0184562	0	0.395207	0.0175811	0.0127504	0.017304	0.014147	0	0.0753518	0.066192	0.0255519	0.0272474	3.19698	0.00782978	0.0219504	0.0756943	0.0503485	0.0239443	0.0130944	0.180941
ENSG00000149516	MS4A3	Tissue enriched	bonemarrow	Group enriched	blood,spleen	0	0.207015	257.701	0.0575867	0.0450364	0.0930624	0.0305569	0.0230662	0.0250565	0.0316507	0.416784	0	0.0105047	0.122963	0.098502	0.153611	0	0	0.446958	0.0153187	0.0885568	0.120309	0	0.541452	0.0696169	1.667e-07	0.698211	0.0359233	0.358456	2.175e-06	2e-08	0.038883	0.0405537	0.00827757	0.0116657	0.0107463	9.93652	0.0233929	0.0372595	0.0258493	0.00517483	0.0100676	0.00739067	0.0195477
ENSG00000256269	HMBS	Tissue enriched	bonemarrow	Expressed in all		7.91225	10.107	96.5255	4.39161	12.2381	10.3415	5.07255	8.58431	8.28785	6.13904	4.31888	7.01012	6.71565	4.86462	4.90038	8.50725	2.18705	2.38417	10.0286	7.06345	12.6817	5.39837	8.43117	5.8565	6.63754	9.35484	5.45076	5.05514	4.76751	9.36037	10.4094	8.51687	4.3855	8.83036	2.60706	4.17976	11.3029	3.54642	3.44395	4.63097	4.62045	8.86752	6.06701	5.75526
ENSG00000128322	IGLL1	Tissue enriched	bonemarrow	Tissue enriched	testis	0	0.0812709	37.8541	0	0.00550566	0	0.0942561	0	0.0213374	0.00713364	0	0	0.0734574	0.0104326	0.0453328	0.511939	0	0.0211832	0.0436682	0.0338825	0.0377757	0	0	0.0695487	0.0300716	0	0.20405	0.030816	7.48031	0	1.28534	0	0.0147108	0.0300345	0.015065	0.0168584	0.432651	0.159607	0.0670608	0.0490008	0.0342885	0.0173682	0.00969536	0.0400336
ENSG00000172020	GAP43	Tissue enriched	brain	Group enriched	brain.cerebellum,brain.cerebrum	4.9843	6.24321	0	188.826	3.68632	1.60552	0.22645	0.891804	0.128482	0.513876	4.49982	2.29265	0.057866	0.0111879	0.15937	0.221026	0.0787143	0.160884	1.65347	0.700984	4.18664	0.882236	0	0.0372058	4.08796	3.57291	0.0528536	0.122466	0.396906	0.0467265	0.400412	0.755645	0.247089	0.304208	2.10927	0.264576	0.11762	91.5355	123.404	0.231998	0.149205	2.05169	0.11175	0.231053
ENSG00000111218	PRMT8	Tissue enriched	brain	Group enriched	brain.cerebellum,brain.cerebrum,testis	0.0105461	0.0265603	0	9.78128	0.0466239	0.0392194	0.0337066	0	1.14205	0.0242991	0.0160109	0.365653	0.213403	0	0.574549	0	0.0519078	0.0989401	0.0107914	0.0308375	0.0361443	0	0	0	0	0	0	0.0267369	1.16052	0.0130748	0	0	0.0152706	0.00262055	0.0086936	0.00337911	0.0374428	6.83303	7.25866	0.0203615	0.106823	0.0189644	0.00417814	0.185042
ENSG00000136531	SCN2A	Tissue enriched	brain	Tissue enriched	brain.cerebellum	1.30224	0.108895	0.00656238	31.4223	0.110779	0.0556703	0.692538	0.11295	0.197359	0.168653	0.897729	0.0390685	1.81914	0.0421822	0.163878	0.0747138	0.289543	0.0288583	0.107064	0.159525	0.140499	0.114131	0.0036805	0.0530691	0.105126	0.635477	0.0850652	0.159778	0.53346	0.0424348	0.0356355	0.121441	0.0974546	0.420726	0.147124	0.0545568	0.0299419	69.2877	13.2694	0.703175	0.277464	0.0655616	0.0194908	0.198441
ENSG00000165985	C1QL3	Tissue enriched	brain	Group enriched	brain.cerebellum,brain.cerebrum	0.379577	0.359709	0.0493857	20.3848	0.289618	0.66641	0.223833	0.125802	0.156732	0.666173	0.152232	0.272415	1.22852	0.32968	0.403437	0.424946	0.00592307	0.0483377	0.221048	0.6022	0.397159	0.194809	0.192851	0.422015	0.424253	0.302554	0.42909	0.259944	0.0604844	0.802434	0.403225	0.427336	0.344137	0.444922	0.199	0.579179	0.0835357	4.48444	4.36829	0.4207	0.349883	0.311739	0.158083	0.244935
ENSG00000184156	KCNQ3	Tissue enriched	brain	Enhanced	brain.cerebrum	1.29302	0.473419	0.0303365	14.1546	0.159286	0.167363	0.151543	0.0851797	0.370298	0.461073	0.369849	0.403781	0.50851	0.0140205	0.59656	0.147786	0.0962847	0.0703572	0.202274	0.431343	0.186272	0.110745	0.0155718	0.271352	0.546986	0.477014	0.324072	0.122525	0.195623	0.341394	0.200538	0.311212	1.18255	0.195176	0.337626	0.182205	0.0196033	0.919744	10.1072	0.469537	0.28688	0.154074	0.0959815	0.13891
ENSG00000164600	NEUROD6	Tissue enriched	brain	Group enriched	brain.cerebellum,brain.cerebrum	0	0.0219083	0	12.4963	0	0	0	0	0	0.00782848	0	0	0.00460001	0.00649637	0	0	0	0	0	0	0	0	0	0	0	0	0	0.0312486	0.00565468	0	0	0	0.00552883	0.000842909	0.00333245	0.0037097	0.00688209	3.92255	8.83868	0.00553218	0.00594817	0.00214766	0.00304804	0
ENSG00000128683	GAD1	Tissue enriched	brain	Group enriched	brain.cerebellum,brain.cerebrum,pituitary	0.627494	4.8333e-06	1.44167	35.4354	0.0881651	0.0188927	0.836131	0.258216	0.121493	0.111269	0.269203	0.0691429	2.59597	0.0376513	0.0362084	0.131203	0.113751	0.0277129	0.433647	0.591759	0.0769594	0.0861905	0	0.025626	0.0335615	0.0460156	0.0441232	3.33e-08	2.43518	0.0825724	0.142157	0.557921	0.0825946	1.71353	2.18863	0.447534	0.0503581	13.8301	23.464	0.166095	0.750154	0.0297158	0.192711	0.172115
ENSG00000106278	PTPRZ1	Tissue enriched	brain	Enhanced	brain.cerebrum,brain.cerebellum	1.31489	1.08933	0.00493643	135.266	0.754646	0.453111	0.0726285	6.56745	0.178835	0.53647	0.656928	0.40864	0.104072	0.0423419	0.635344	0.0235553	0.645774	0.615853	0.173406	0.87346	0.994554	0.59659	0.0120271	18.9599	0.551299	1.07181	0.783456	7.98298	0.336188	0.0205959	2.00039	1.04015	0.322879	0.153793	0.669825	0.519133	0.0356773	14.6249	30.9862	1.2424	0.603063	0.589775	3.82576	0.376498
ENSG00000155886	SLC24A2	Tissue enriched	brain	Group enriched	brain.cerebellum,brain.cerebrum	5.15298	0.0186898	0.000921675	27.2692	0.0215158	0.00408095	0.262163	0.00889913	0.0816692	0.0194558	0.1347	0.0132888	0.0803984	0.0114819	0.0105799	0.00211558	0.0244142	0	0.121012	0.0595641	0.0239739	0.00258373	0.00186318	0.00365933	0.00959763	0.0333438	0.0473884	0.0285625	0.217346	0.0251644	0.00340804	0.0159619	0.00977975	0.319088	0.0147014	0.00808343	0.0142358	5.2081	13.6588	0.0157795	0.0468387	0.0385016	0.00446646	0.492386
ENSG00000115266	APC2	Tissue enriched	brain	Enhanced	brain.cerebrum,brain.cerebellum	1.51736	0.11863	0.0569031	24.2663	0.200525	0.0782255	0.0228454	0.0359758	0.0138903	0.0331705	0.0213968	0.0372411	0.0182702	0.0099206	0.0554822	0.0361185	0.00495193	0.0211141	0.0185746	0.0662838	0.0181396	0.0266834	0.036737	0.0951763	0.270095	0.0412987	0.0872094	0.0445431	0.369117	0.00342783	0.0161838	0.026514	0.119151	0.172794	0.13527	0.150361	0.109796	7.44796	4.36536	0.135353	0.167619	0.213198	0.101957	0.187915
ENSG00000186297	GABRA5	Tissue enriched	brain	Tissue enriched	brain.cerebrum	0.0824679	0.116089	0.0456198	43.1522	0.00538491	0.0217939	0.00654538	1.40603	0.0153662	0.00656786	0.672705	0.0891262	0.0899722	0.00995103	0.130252	0.0542603	0	0	0.031336	0.270905	0	0	0	0.0530492	0	0.581759	0.01675	0.300945	0.731661	0.147703	0.279219	0.0969858	0.0113139	0.00509525	0.00758445	0.012784	0.0178982	0.16695	21.9697	0.0135356	0.0052661	0.00705826	0.0907536	0.00159879
ENSG00000151952	TMEM132D	Tissue enriched	brain	Enhanced	brain.cerebrum	0.182038	0.132244	0.070589	6.74796	0.17194	0.12394	0.0715149	0.00287453	0.0180126	0.00915406	0.00489757	0.00186002	0.0528862	0.0587491	0.0888746	0.00416248	0.0486705	0.066383	0.00211215	0.222666	0.121015	0	0	0.0281263	0.193686	0.0646555	0.0157124	0.180486	0.597837	0.0374632	0	0	0.0035657	0.00659582	0.00295458	0.0087976	0.207255	0.190586	2.13107	0.00459011	0.0246551	0.0750949	0.00253562	0.0296693
ENSG00000121653	MAPK8IP1	Tissue enriched	brain	Enhanced	nerve,pituitary	10.0159	1.10231	0.372371	58.1428	1.15859	0.700303	3.65566	1.11685	5.78556	1.70822	2.33196	1.1959	3.1532	0.633002	2.09606	0.300017	2.98851	5.9133	0.98794	3.81345	0.632072	2.09256	0.272171	0.59174	0.922443	2.7742	1.043	2.62029	10.849	3.03377	0.176282	1.15003	3.36441	16.6379	3.13253	4.90194	0.350997	70.9139	89.393	4.4578	6.5808	2.48305	1.2769	9.59674
ENSG00000105376	ICAM5	Tissue enriched	brain	Enhanced	brain.cerebrum,lung	0.0476804	1.15667e-05	0.256457	9.10487	2.7143e-06	1.195e-05	6.92e-06	5.1e-06	4.44e-06	7e-06	0.0422797	0.0252524	0.0608552	2.8429e-06	1.38832	0.0634757	0.0674142	0	0.106754	0.101	2.825e-06	6.5667e-06	5.66e-06	5.7333e-06	0.09377	2.9e-06	0.10739	1.96e-05	0.384974	4.475e-06	0.0143195	5.3e-06	0.351338	0.32514	0.233255	0.566873	0.490132	0.0825094	14.8904	1.34574	0.29613	0.4259	0.67902	0.733133
ENSG00000135454	B4GALNT1	Tissue enriched	brain	Group enriched	brain.cerebellum,brain.cerebrum,nerve	0.558008	0.616258	0.0327486	12.6942	0.642702	0.237786	0.560825	0.144216	0.205642	0.791469	0.306112	0.867723	0.104261	0.0420589	0.512851	0.337521	0.0333053	0	0.103218	1.14774	0.489778	0.536806	1.36256	0.258421	0.31758	0.660316	0.208064	0.187912	0.326159	0.172581	0.399904	0.302139	0.510295	0.607824	1.52671	0.605933	0.0290553	30.4302	11.3915	0.622501	0.896244	0.499731	0.234034	0.733988
ENSG00000125462	C1orf61	Tissue enriched	brain	Group enriched	brain.cerebellum,brain.cerebrum	0	0.0820257	0.252454	238.142	0.0772894	0.131161	0.0986358	0.0953607	0.0237485	0.0734853	0.0800533	0.0210938	0.0255984	0.0645587	0.150751	0.238437	0.0504107	0	0.0382665	0.0968715	0.2048	0.139388	0	0.0414091	0.0835752	0.114596	0.140117	0.0450957	2.43781	0	0.173749	0.00020605	0.0174512	0.00790483	0.0143072	0.011379	0.0544965	25.1913	36.4192	0.0836895	0.00499799	0.0294034	0.0111169	0.0209001
ENSG00000164076	CAMKV	Tissue enriched	brain	Tissue enriched	brain.cerebrum	0.678599	0.0313193	0.0256483	44.607	0.094362	0.0165515	0	0.0134647	0.00834652	0.0307968	0.00513367	0	0.00950108	0.00292224	0.0464023	0.0364634	0	0	0.0124169	0.0095362	0.00520198	0	0	0.114095	0.0445519	0.00830873	2.6475e-05	0.0394618	0.960371	0.0344747	0.002338	0	0.0257138	0.0710171	0.0176224	0.00516176	0.0584925	2.29363	68.9289	0.053332	0.00761309	0.0439525	0.0181846	0.0173655
ENSG00000170091	GPIHBP1	Tissue enriched	brain	Group enriched	brain.cerebellum,brain.cerebrum	28.6302	2.49985	0.0040759	149.076	3.16993	1.54055	0.0617148	0.171446	0.0188653	0.395509	0.427514	0.188859	0.13133	0.0170479	0.346301	0.0264773	0.0105519	0.220638	0.0460087	0.00868858	5.42246	0	0.0393424	0	2.99357	1.92762	0.0317964	2.96798	4.2894	0.439902	0.0030633	0.0670731	0.0622332	1.68201	0.051064	0.0548803	0.227228	57.1905	102.022	0.0891169	0.0350468	1.1467	0.0268142	0.0264202
ENSG00000204681	GABBR1	Tissue enriched	brain	Expressed in all		9.25723	4.67409	3.68691	129.663	3.09219	2.15029	11.1466	1.7287	3.72952	5.00716	2.16093	5.05821	1.54151	0.26836	4.63615	3.78899	4.55348	0.567854	2.51383	7.1442	3.74359	2.66462	1.59019	6.2669	4.52376	7.9024	16.0706	3.13925	2.63185	1.4064	1.37869	1.79702	19.7055	18.0345	32.3556	28.15	11.9739	118.795	88.3598	37.3206	51.1956	16.9228	13.9892	47.1691
ENSG00000165023	DIRAS2	Tissue enriched	brain	Tissue enriched	brain.cerebellum	2.19939	0.0753707	0.00424805	64.7629	0.260581	1.46621	0.233444	0.0529611	0.495049	0.0433126	4.6067	0.0190575	0.511469	0.0689752	0.0893727	0.100113	0.00321927	0.258969	0.686728	0.0776373	0.155634	0.749758	0.0106491	0.282865	1.42186	0.153904	0.137217	0.493652	0.102363	1.82305	0.0193449	0.146094	0.0663953	0.186989	0.0480014	0.196301	0.0430009	121.646	23.9542	0.307823	1.45325	0.0907646	0.0251158	0.0331234
ENSG00000147588	PMP2	Tissue enriched	brain	Group enriched	brain.cerebrum,nerve	1.43828	1.32539	0.0176485	148.493	1.1678	0.334423	0.131151	0.652116	0.215362	1.26397	1.12604	0.791195	0.164902	0.067833	0.0591954	0.0165535	0.189338	0.0494695	0.0123012	0.77137	0.596457	0.509283	0.0151253	0.244	0.506369	0.28709	0.0719695	0.136265	0.151387	0.0744594	0.031106	0.385893	0.81966	0.122602	0.575305	0.195767	0.136246	23.3668	107.177	0.22526	0.239913	0.201321	0.155272	0.238125
ENSG00000187730	GABRD	Tissue enriched	brain	Tissue enriched	brain.cerebellum	1.58485	0.0458434	0.0314214	21.3453	0.100532	0	0.220151	0.204834	0.0727512	0.278411	0.585534	0.358266	0.0750239	0.0126213	0.405663	0.139737	0.00790597	0	0.314457	0.0471847	0.0274434	0.0243209	0.0575778	0.693981	0.0573375	0.151931	0.137131	0.0362755	2.25681	1.11643	0.0443809	0.331626	0.341068	0.819548	0.229066	0.102064	0.0713313	244.173	30.6632	0.360502	0.0846724	0.131382	0.284164	0.221465
ENSG00000162975	KCNF1	Tissue enriched	brain	Tissue enriched	brain.cerebrum	0.0413278	0.149816	0	17.0489	0.284555	0.243905	0.651326	0.136591	0.194466	0.0492579	0.140861	0.116812	0.167965	0.0152254	0.126959	0.161326	0.0293017	0.195274	0.0683608	0.136445	0.173958	0.0068322	0	0	0.12489	0.0744519	0.546328	0.189921	0.172144	0.0136919	0.0641921	0.370756	0.0625178	0.0289165	0.0124553	0.684342	0.0167542	1.0195	19.979	0.235776	0.0197653	0.290986	0.254335	0.0775165
ENSG00000152578	GRIA4	Tissue enriched	brain	Group enriched	brain.cerebellum,brain.cerebrum	5.27224	0.707816	2.5e-08	42.4742	0.645172	0.0176459	0.537116	0.0213236	1.52909	0.119652	0.254965	0.0709895	0.342717	0.00113537	0.0636576	0.73251	0.22267	0.253672	0.335542	0.218824	1.21657	1.24883	0.0248191	0.481246	2.6994	0.147516	0.009392	2.01953	0.143429	0.018961	0.475479	0.0437298	0.0319444	0.115611	0.0706525	0.0372717	0.0106198	20.8174	5.64737	0.856382	0.175166	0.283249	0.00805604	0.265873
ENSG00000137285	TUBB2B	Tissue enriched	brain	Enhanced	brain.cerebrum,brain.cerebellum	7.3722	8.64713	0.174363	173.359	7.52276	2.84448	4.94592	2.26241	1.33978	5.59188	6.21638	1.42047	6.9504	0.0528398	0.0862955	7.03789	0.204003	0.919144	7.02616	1.58861	3.06442	1.94207	2.26537	2.32448	7.35668	6.77352	1.07874	2.96096	1.1194	0.680307	5.45137	1.6482	1.36347	0.605938	1.30289	0.843992	0.222572	68.1121	119.764	3.35625	7.16054	3.03388	1.46116	2.30237
ENSG00000167654	ATCAY	Tissue enriched	brain	Group enriched	brain.cerebellum,brain.cerebrum,pituitary	6.02381	0.270451	0	56.9181	0.228506	0.202842	0.0330692	0.0373259	0.0148152	0.0292618	0.0333332	0.0037537	0.0175757	0	0.00589094	0.00440686	0	0.0392852	2e-07	1.38908	0.286778	0	0.29439	0.00248637	0.295473	0.1571	0.00249352	0.187918	0.150032	0.0046704	0.00216822	0.0309123	0.0174702	0.545783	0.0430483	0.0307074	0.0333338	26.0433	33.251	0.0307258	1.09255	0.280825	0.00741247	0.0473166
ENSG00000063015	SEZ6	Tissue enriched	brain	Enhanced	brain.cerebrum,brain.cerebellum	0.585472	0.266233	0.222463	28.247	0.300753	0.700415	0.0357228	0.0234203	0.0612975	0.0362269	0.0298301	0.0237801	0.0296693	1.5143e-06	0.0741263	0.0365015	0.0367329	0.150259	0.152823	0.0854696	0.485539	0.00392383	0	0.0741528	0.223325	0.17443	0.0306355	0.395004	0.384561	0.0545733	0.0411694	0.154248	0.0221285	0.0405466	0.0184895	0.0211324	0.127277	40.5784	12.5871	0.0259452	0.00723941	0.122427	0.0108848	0.0349491
ENSG00000128656	CHN1	Tissue enriched	brain	Tissue enriched	brain.cerebrum	11.9713	8.24028	0.4028	327.187	3.68035	2.26999	8.17488	5.8455	7.09835	7.05015	10.5076	8.05022	3.05267	0.817456	16.0853	19.3801	5.04131	0.853413	28.483	13.3706	4.74331	1.27346	0.247453	2.18288	3.22376	11.7106	5.38952	2.84597	24.5111	9.67005	16.0902	10.5971	4.53982	6.03138	6.27196	2.82793	0.322394	22.9521	156.926	4.75233	3.4737	1.61781	1.3891	3.20239
ENSG00000109956	B3GAT1	Tissue enriched	brain	Enhanced	brain.cerebrum	3.36886	0.213138	0.333531	53.3006	0.125565	0.405321	0.179048	0.0769945	0.194264	0.120551	0.234804	0.0597047	0.564388	1.73788	0.431595	1.68957	0.0495276	0.0579107	0.0659829	2.31003	0.0965829	0.421571	0.0303795	0.137427	0.104074	0.108365	0.604552	1.77986	0.351754	6.20574	0.276717	1.12045	0.093504	0.31093	0.06391	0.291366	1.08279	10.6825	36.2966	0.41852	0.138545	0.165116	0.0784011	0.270804
ENSG00000204442	FAM155A	Tissue enriched	brain	Enhanced	brain.cerebrum,pituitary,brain.cerebellum	0.99943	0.144301	0.00223345	7.7814	0.199931	0.10372	0.670839	0.199654	0.233815	0.224405	0.503016	0.11621	0.134285	0.0132223	0.537958	0.088397	0.168836	0.037665	0.234779	1.17911	0.186564	0.0142734	0.00984646	0.0181673	0.1606	0.405049	0.077335	0.18642	1.06551	0.562017	0.301004	0.580245	0.378706	0.153128	0.366849	1.15201	0.0178044	6.48956	7.2756	0.3667	0.370262	0.172124	0.137529	0.425355
ENSG00000022355	GABRA1	Tissue enriched	brain	Group enriched	brain.cerebellum,brain.cerebrum	1.3655	0.028936	0	60.7559	0.0200117	0.230813	0	0	0.0310284	0.00154044	0	0	0.015152	0	0	0.00567348	0	0.020763	0	0.0630679	0.0136316	0	0	0	0.0096067	0	0.0246564	0.363222	0.205299	0.0119242	0.162367	0	0.012186	0.0524618	0.00689208	0.0013471	0.0269788	38.5275	15.2509	0.0119306	0.00125053	0.00412834	0.00293666	0.00326519
ENSG00000140522	RLBP1	Tissue enriched	brain	Enhanced	brain.cerebrum,pituitary	0.12327	0.0874871	0.0564468	2.95102	0.0768701	0.0844633	0.01774	0	0.00473006	0.0173152	0.0507974	0	0	0	0	0.0609786	0	0	0.0496584	0.0286077	0.14479	0	0.0432306	0.0185154	0.0963354	0.0758693	0	0	0.312864	0	0.014912	0	0.0122463	0.0109987	0.00833773	0.0174367	0.023152	0.582781	3.36522	0.0310908	0.0165289	0.189731	0.00678321	0.0163706
ENSG00000154146	NRGN	Tissue enriched	brain	Group enriched	blood,brain.cerebrum	2.65294	5.3782	18.8096	429.077	3.17715	1.05666	4.49756	2.50032	8.55255	5.35797	5.12275	3.49628	4.39491	0.32522	41.4002	2.54045	2.77102	0.288019	6.08466	1.62213	1.19331	0.545627	0.501217	0.862967	1.91669	4.04987	21.062	2.14955	2.50475	2.25253	1.21535	3.9755	2.65663	1.34073	11.0836	1.77145	64.0684	0.4508	241.405	1.80629	2.92879	1.49948	1.14572	3.6774
ENSG00000105613	MAST1	Tissue enriched	brain	Group enriched	brain.cerebellum,brain.cerebrum,pituitary	1.61038	0.0088763	0.179333	16.0037	0.0758959	0.253139	0.0185419	0.180701	0.0465093	0.00444652	0.286968	0.0712847	0.0121846	0.0637116	0.00756092	0.0921562	0.182317	0.235637	0.0766064	0.0094561	0.0920513	0.041172	0.00431542	1.15946	0.223001	0.0720111	0.0191096	0.166479	1.58824	0.0803862	0.212279	0.0268701	0.0560488	0.651251	0.141233	0.251416	0.0771792	78.6393	15.9334	0.208476	0.179976	0.458914	0.13666	0.157409
ENSG00000020129	NCDN	Tissue enriched	brain	Group enriched	brain.cerebellum,brain.cerebrum	12.6175	6.44384	2.46589	132.7	3.36817	3.2857	6.93333	4.33475	10.9051	5.05284	8.36732	10.3441	3.62386	0.87612	5.97347	6.52636	10.135	1.5015	5.78321	8.27346	2.26833	4.25151	1.92882	4.82893	2.82429	7.11236	6.4276	4.85041	8.14021	8.2965	4.13709	8.10016	5.55152	17.4522	9.88299	11.9504	3.15068	118.431	241.37	9.08333	16.3904	6.83174	7.30265	11.2064
ENSG00000087258	GNAO1	Tissue enriched	brain	Group enriched	brain.cerebellum,brain.cerebrum,pituitary	16.1305	5.38509	0.14142	209.449	14.1484	3.84537	9.52924	10.4638	10.252	5.86711	8.52498	28.8327	0.718098	14.3613	1.37142	1.31239	2.02073	2.0006	0.601088	11.743	22.0455	0.689834	0.988254	2.09324	5.59079	34.4546	0.990673	6.917	20.3911	3.76332	3.14934	12.4375	0.953802	1.11974	2.67206	5.3592	0.25628	38.3669	44.8286	0.680022	1.24247	6.18041	0.583057	2.01871
ENSG00000091664	SLC17A6	Tissue enriched	brain	Group enriched	brain.cerebrum,pituitary	0	0	0	3.36391	0	0	0	0	0	0	0.00353417	0	0.00349199	0	0	0	0	0.0602528	0	0	0	0	0	0.00370953	0	0	0	0	0.0151035	0	0	0	0.00175256	0.00100942	0.000800941	0	0.00268499	0.0993542	2.86874	0.00418546	0	0.00116637	0.000610306	0.00561904
ENSG00000189181	OR14I1	Tissue enriched	brain	Enhanced	brain.cerebrum	0	0	0	1.0709	0.0130711	0	0	0	0	0	0	0	0.0647654	0	0	0.0168947	0	0	0	0.101024	0.0367138	0	0	0	0	0	0.0185895	0	0.176605	0	0	0	0.00283069	0.00328617	0.00242677	0	0.00129859	0.00799371	0.608721	0.00664704	0.00383844	0.0194298	0.00141109	0.00885812
ENSG00000187122	SLIT1	Tissue enriched	brain	Group enriched	brain.cerebrum,pituitary,testis	0.0851341	0.148465	0.0891665	28.0696	0.0756156	0.0937392	0.0798325	0.0344116	0.204963	0.26612	0.0517316	0.0395393	0.0276646	0.0140893	0.173319	0.122656	0.0593322	0.115381	0.027791	0.283915	0.0832564	0.0328667	0.0370525	0.0270821	0.106442	0.108174	0.196698	0.222211	1.13637	2.93045	0.0978566	0.0698532	0.00248406	0.000480133	0.00222841	0	0.00935136	0.0340392	0.542509	0.0036865	0.00188814	0.00448569	0.00125546	0
ENSG00000118733	OLFM3	Tissue enriched	brain	Group enriched	brain.cerebellum,brain.cerebrum	1.20552	0.341365	0.014701	13.7832	0.44505	0.115932	0.0790467	0.0146659	0.0745043	0.0121736	0.0326998	0.00546013	0.346516	0.00664393	0	0	0.0359128	0	0	0.0198729	0.452021	0.0415842	0	0.00918127	0.641751	0.258896	0.0736201	0.0721311	0.147575	0.100623	0	0	0.00310706	0.027055	0.0247163	0.00117592	0.00729532	6.79663	4.49855	0.00543661	0.00521615	0.0931765	0.00144406	0.00769461
ENSG00000130558	OLFM1	Tissue enriched	brain	Enhanced	brain.cerebrum	20.2373	11.7859	0.161857	346.048	11.1842	3.99987	15.8506	9.81283	10.3698	14.9536	8.1856	4.80945	4.82928	1.92646	8.6608	12.1353	12.5785	2.975	0.771883	10.7591	11.0522	2.55833	4.82577	7.71437	5.79899	14.8118	12.0553	5.81197	5.84021	5.1224	15.5007	9.53443	10.5791	4.95074	5.6998	6.43769	0.205978	53.5308	74.2068	9.99712	13.2748	2.92586	2.4616	10.4485
ENSG00000188191	PRKAR1B	Tissue enriched	brain	Expressed in all		9.75662	5.4574	4.93055	125.492	8.35675	9.03089	13.1511	6.9152	12.112	6.78288	8.82719	8.38236	7.07615	2.43057	9.91919	7.28861	20.6331	1.65038	4.26313	8.71866	5.84079	3.34077	2.37012	3.46183	9.20449	8.8197	14.0598	5.72304	8.26923	5.52698	4.99106	6.51408	4.34414	3.47415	3.60964	4.54773	1.88732	47.693	70.1861	7.64688	8.28501	7.28732	4.50657	8.18355
ENSG00000198785	GRIN3A	Tissue enriched	brain	Enhanced	brain.cerebrum	0.0859597	0.204406	0.0390141	6.39013	0.23712	0.0885078	0.331049	0.0548891	0.162344	0.0930878	0.0870854	0.161559	0.110639	0.0707884	0.0994919	0.337706	0.7653	0.0171095	0.0442776	0.868178	0.261138	0.0245356	0.0424586	0.239185	0.110171	0.201406	0.51719	0.122983	0.384366	0.0808836	0.261864	0.0936296	0.116973	0.08338	0.110105	0.106639	0.0986382	0.0802214	1.01203	0.254237	0.139275	0.23581	0.0771248	0.135979
ENSG00000177453	NIM1K	Tissue enriched	brain	Enhanced	brain.cerebrum,pituitary	1.15525	0.447987	0.0522703	8.38119	0.286964	0.115847	0.207502	0.343736	0.352289	0.253828	0.375613	0.292402	0.195485	0.105624	1.08854	0.157726	0.181844	0.0954276	0.4495	0.36545	0.369194	0.429685	0.20572	0.425448	0.199348	0.218833	0.145055	0.773958	0.369928	0.987969	0.128439	0.162916	0.263651	0.561391	0.20398	0.306698	0.0519178	2.12426	4.79595	0.274772	0.504782	0.245951	0.149777	0.36362
ENSG00000157152	SYN2	Tissue enriched	brain	Group enriched	adipose,brain.cerebellum,brain.cerebrum	2.86123	0.372836	0.010963	98.6866	0.387841	0.38071	1.09913	0.177673	0.705191	3.46073	0.516162	0.165258	1.15597	4.29e-08	0.573497	0.0362287	1.46185	0.0292058	2.44564	0.390255	0.677969	0.366726	0.191598	0.615851	1.19864	2.42779	0.490114	0.677486	3.36558	0.115502	0.0297521	0.0782845	12.8526	0.540202	1.11744	0.651916	0.54656	37.662	40.1713	5.54342	1.90008	0.81232	0.302109	0.974023
ENSG00000169862	CTNND2	Tissue enriched	brain	Enhanced	brain.cerebrum,brain.cerebellum	1.27446	0.389473	0.00521405	67.6736	0.263478	0.104847	0.193967	0.148813	0.323721	0.205936	4.28186	3.90619	0.0672302	0.0801683	1.23886	0.166262	0.520917	2.99934	0.651569	1.18208	0.346105	0.0579645	0.0376481	0.0383401	0.450041	0.192563	3.97891	0.507924	3.01983	0.214943	0.0514733	0.280206	0.126235	0.125709	0.0631846	0.097195	0.0442673	24.0079	42.9461	0.87848	0.0870297	0.245811	0.0500089	0.108959
ENSG00000171450	CDK5R2	Tissue enriched	brain	Group enriched	brain.cerebellum,brain.cerebrum,pituitary	3.0463	0.274967	0	24.6092	0.250847	0.263033	0.00730124	0.00656153	0	0.0548428	0.0228959	0.00442045	0.0115177	0	0	0.00381296	0	0.254679	0.0319378	0.00222713	0.141436	0	0	0	0.200168	0.0659027	0.00510868	0.962863	0.332927	0.00551978	0	0	0.0111593	0.586603	0.0105529	0.017578	0.0233858	11.6964	25.2264	0.0119754	0.00877983	0.216001	0.00969967	0.00711332
ENSG00000125814	NAPB	Tissue enriched	brain	Group enriched	brain.cerebellum,brain.cerebrum	21.3886	4.79688	5.51656	156.176	3.89998	3.69249	6.1333	3.8708	6.27273	2.94978	4.68336	2.59352	4.31028	1.67437	4.42199	4.98101	7.40474	0.981413	5.8522	4.53263	5.69324	2.55692	1.20561	5.01404	6.44443	5.05313	5.21527	4.16587	8.05714	6.67797	3.68409	4.57237	4.20423	9.36291	4.3139	5.47411	1.70343	85.9234	67.7516	6.18782	6.71525	3.85839	3.67383	5.18674
ENSG00000160460	SPTBN4	Tissue enriched	brain	Group enriched	brain.cerebellum,brain.cerebrum,pituitary	1.5167	0.105398	0.0655896	8.48275	0.173429	0.258348	0.554959	0.261445	0.520633	0.657368	0.406322	0.526049	0.326605	0.0569032	0.107133	0.0566073	1.03875	0.218325	0.062385	0.706953	0.0589971	0.29728	0.501501	0.12821	0.223979	0.319108	0.16569	0.631775	1.20423	0.323964	0.0526097	0.140686	0.544357	0.763092	0.455289	0.824178	0.0354364	34.4557	8.63837	0.522372	0.86533	0.337088	0.262681	1.39368
ENSG00000084731	KIF3C	Tissue enriched	brain	Group enriched	brain.cerebellum,brain.cerebrum,nerve,pituitary	6.60182	2.49274	0.952452	68.9168	1.47412	1.27861	3.55121	2.25971	3.2674	2.04944	4.53332	1.48299	0.987471	0.30598	2.0454	1.26702	6.36218	0.43271	2.1001	2.50431	1.66032	0.643058	0.616804	1.27208	1.87108	4.2985	1.6022	1.02899	2.85997	1.83254	1.6025	3.69346	2.1231	3.39889	2.99874	2.45643	2.68531	42.2151	38.4425	3.07924	3.59714	1.52147	1.19469	2.16644
ENSG00000172247	C1QTNF4	Tissue enriched	brain	Enhanced	brain.cerebrum,brain.cerebellum	0.0731447	0	1.05863	10.4101	0.141762	0.0266223	0.281035	0	0.0690471	0.503291	0.119199	0.027431	0.0618964	0	0.0823468	0.108403	0.427706	0	0.0818731	0.252844	0.0354952	0	0.055308	0.0104077	0.0463883	0.117966	0.176123	0.110803	0.322028	0.0861925	0.004014	0	0.874982	0.72377	0.471359	0.713205	0.179587	17.9698	22.7314	1.67685	3.5268	0.852764	0.274255	3.41163
ENSG00000171617	ENC1	Tissue enriched	brain	Expressed in all		1.54467	11.9047	8.60524	238.195	12.8799	12.3588	6.32869	4.74395	2.34956	3.87215	18.7692	4.49465	3.82214	6.28684	10.8682	4.73585	12.3777	7.35342	10.7274	9.7277	16.6266	2.93345	1.19378	1.8971	16.7163	6.06307	8.71063	18.1995	12.4908	2.65282	4.04339	16.6804	3.06315	2.06198	1.94135	8.75679	3.03288	2.3754	79.3276	6.99254	4.68733	8.91703	2.77853	3.35995
ENSG00000221870	TMEM257	Tissue enriched	brain	Group enriched	brain.cerebellum,brain.cerebrum,nerve,spleen	0	0	0	2.04234	0.00459627	0	0.00626106	0.00510197	0.0558578	0.00222678	0.0115236	0.0226462	0.0145914	0	0.0578595	0.0132111	0	0	0	0.0305742	0.0225921	0.00617473	0	0.0834282	0.0155473	0.0052937	0.204199	0	0.0233494	0	0.00515424	0.0102813	0.0627369	0.007667	0.0207127	0.0799515	0.00184767	1.05101	2.43296	0.0139784	0.0765361	0.0238887	0.0108725	0.10786
ENSG00000142408	CACNG8	Tissue enriched	brain	Tissue enriched	brain.cerebrum	0.00280153	0.0248281	0.00879103	12.1048	0.0175997	0.0235084	0.0672884	0.0163328	0.0583174	0.0345999	0.0389738	0.0239588	0.00932413	0.00631901	0.0306951	0.0136888	0.0113882	0.0028807	0.004853	0.0278977	0.014017	0.0120109	0.100214	0.0461306	0.0214113	0.068876	0.0308587	0.130163	0.237325	0.0239474	0.0056702	0.0225116	0.0671852	0.00740152	0.0438092	0.0291557	0.0805701	1.18404	10.7643	0.0606162	0.0480546	0.0172883	0.0202507	0.0728864
ENSG00000073969	NSF	Tissue enriched	brain	Expressed in all		14.4647	13.9569	4.65725	117.523	18.4329	9.23072	9.76144	14.3558	10.3116	9.74164	12.3769	5.11453	11.4146	5.12985	9.29109	12.7107	5.91058	4.59423	10.5028	14.1987	20.9544	8.98078	4.61505	8.91207	11.0989	12.6645	9.55632	12.6712	17.3738	13.9295	16.1257	14.4881	8.00408	12.2113	6.38061	8.68473	5.12672	50.2186	58.7248	8.30363	8.63855	12.105	10.0351	7.18346
ENSG00000155511	GRIA1	Tissue enriched	brain	Group enriched	brain.cerebellum,brain.cerebrum,lung	0.413257	0.129449	3.5e-07	35.6954	0.112665	0.177849	0.119123	0.108872	0.157381	0.459895	0.0235866	0.479458	0.0325513	0.00360066	6.97262	6.8e-07	0.187777	0.0854912	0.0218747	0.0813805	0.157326	0.0249486	0	0.0530605	0.176509	0.980276	0.0399133	0.0645253	1.06133	0.0987561	0.0275381	0.0789981	0.461213	0.176769	2.33508	0.0807487	0.0246532	29.4938	18.2735	0.445492	0.121051	0.106182	0.0544845	0.114993
ENSG00000101198	NKAIN4	Tissue enriched	brain	Group enriched	brain.cerebellum,brain.cerebrum,kidney	0.600051	5.667e-07	0.0714653	27.5167	0.116404	0.141364	0.262959	2e-07	0.275321	0.0992813	0.127089	0	3.59606	0	0.00858166	0	0.00889423	0.0363953	1.92123	0.0990735	0.0942127	0	0	0.0689244	0.0980949	0.0916074	0.052445	0.0493247	1.03828	0.0899412	0.00914864	0	0.0674116	0.0589908	0.0233335	0.025059	0.0148227	5.56119	14.6277	0.0847133	0.865544	0.16286	0.019969	0.189477
ENSG00000149571	KIRREL3	Tissue enriched	brain	Group enriched	brain.cerebellum,brain.cerebrum,spleen	1.0478	0.340737	0.0279244	9.64047	0.387002	0.296042	0.0837779	0.312992	0.125393	0.110989	0.265415	0.377662	0.08303	0.0208735	0.0558523	0.522696	0.114713	0.0452401	0.548693	0.0581097	0.359487	0.566118	0.0185459	0.0475739	0.305283	0.40843	0.828495	0.250575	0.172277	0.0299331	0.404271	0.108332	0.0699932	0.116495	0.0708989	0.0895483	0.038338	5.36102	6.55859	0.0623222	0.175754	0.389089	0.144115	0.120627
ENSG00000254221	PCDHGB1	Tissue enriched	brain	Mixed		0.633978	0.142061	0.004029	9.65412	0.150304	0.0578391	0.983587	0.220381	0.364064	0.397183	0.458928	0.286182	0.286131	0.0570699	0.570253	0.0446953	1.0556	0.1951	0.204192	0.50413	0.119183	0.127548	0.018247	0.108718	0.121035	0.753741	0.152947	0.0743554	0.214165	0.341448	0.0597525	0.176276	0.192661	0.401306	0.390483	0.315396	0.0044375	0.670491	1.02268	0.470644	0.579665	0.108693	0.132211	0.365145
ENSG00000176204	LRRTM4	Tissue enriched	brain	Enhanced	brain.cerebrum,nerve	0.456491	0.0668229	0	10.0375	0.111092	0.0616792	0.229209	0.0612768	0.0326689	0.102602	0.094243	0.111355	0.0408197	0.0941022	0.604715	0.0152185	0.0104706	0.0482768	0.0559772	0.468592	0.135821	0.170141	0.28792	0.0172144	0.0790211	0.261302	0.055563	0.105835	0.0624496	0.00606973	0.00291932	0.145387	0.0498536	0.0163963	0.0337868	0.107926	0.00268929	0.280264	1.91086	0.0174415	0.0420079	0.0411159	0.00929423	0.00659154
ENSG00000100884	CPNE6	Tissue enriched	brain	Group enriched	brain.cerebellum,brain.cerebrum,pituitary	0.482437	0.384493	0.276869	41.0587	0.482027	2.40901	0.162621	2.81225	0.325633	0.229236	0.0656987	0.29677	6.79557	0.0412036	0.0436596	0.115533	0.148707	0	0	3.00267	0.951617	0.0569232	0	0.196007	4.04164	0.579012	0.210269	0.239501	0.384331	0.13554	0.031053	0.621933	0.098261	0.0210405	0.446147	0.416984	0.034877	37.3568	28.7859	0.0321256	0.0739023	0.246643	0.0921034	0.232699
ENSG00000174453	VWC2L	Tissue enriched	brain	Group enriched	brain.cerebrum,pituitary	3.33e-08	0	0	1.60617	0.00521061	0	0.0013591	0	0.0197096	0.00291076	0.0060167	0	0.00680788	0	0.0174308	0	0	0	0.00252965	0.00257517	0.00672813	0	0.0161689	0.00955	2.5e-08	0	0	0.0158707	0.0491396	0	0.00135406	0.0096672	0.00307072	0.00297635	0.0122043	0.0378742	0.00277655	0.0732671	0.93022	0.00901683	0.02058	0.00450753	0.0106705	0.0264257
ENSG00000143473	KCNH1	Tissue enriched	brain	Enhanced	brain.cerebellum	0.567951	0.343413	0.0032182	5.65149	0.26205	0.125717	0.381064	0.0722304	0.319211	0.181911	0.119518	0.0052026	0.076315	0.00752949	0.0326684	0.0148584	0.02395	0.01465	0.288259	0.272564	0.325484	0.0205284	0.0123481	0.0256714	0.146963	0.194338	0.00997093	0.208667	0.487461	0.0534738	0.0273565	0.116324	0.0450157	0.0310173	0.0314684	0.103589	0.00405406	3.24661	1.01388	0.0570141	0.326096	0.099692	0.0389535	0.12015
ENSG00000118160	SLC8A2	Tissue enriched	brain	Tissue enriched	brain.cerebellum	2.02812	0.118358	0.0286663	31.8405	0.758902	0.252102	3.00292	0.886378	1.09853	0.195322	0.139491	0.0176962	0.0216052	0.00474157	0.0328079	0.0053428	0.0162139	1.66071	0.175708	0.445491	0.285357	0.18799	0.00759784	0.049477	0.213216	3.0526	0.139866	0.239413	0.847543	0.125573	0.0223115	0.324832	0.0570761	0.277193	0.3016	1.68132	0.0280211	73.4701	12.8861	0.077444	0.529486	1.32232	0.226826	1.75923
ENSG00000176244	ACBD7	Tissue enriched	brain	Group enriched	brain.cerebellum,brain.cerebrum	0.0570851	0.209529	0.226722	18.7944	0.242288	0.368183	0.217859	0.294719	2.32673	0.075395	0.200755	0.00798685	0.197569	0.0783491	0.284545	0.295526	0.18356	0.0410843	0.185971	0.264864	0.37277	0.961466	0	0.0393145	0.264091	0.24963	0.0860767	0.323265	2.72352	1.77618	0.311365	0.359036	0.107745	0.06313	0.106808	0.103602	0.21995	4.9979	14.7453	0.20437	0.208266	0.0828799	0.115076	0.193461
ENSG00000116254	CHD5	Tissue enriched	brain	Group enriched	brain.cerebellum,brain.cerebrum,pituitary,testis	3.36765	0.166536	0.0336512	20.6861	0.188774	0.201507	0.132704	0.30512	0.171737	0.0414335	0.161424	0.239633	0.143936	0.024039	0.0851937	0.0104777	0.0722925	0.0315031	0.0016432	0.606921	0.200538	0.0987259	0.0517636	0.0149571	0.246565	0.147005	0.0607056	0.0553946	3.16982	0.0318874	0.0171144	0.0666633	0.104301	0.45113	1.22507	0.378382	0.035155	17.0026	17.134	0.127767	0.284202	0.279031	0.136181	0.277051
ENSG00000162728	KCNJ9	Tissue enriched	brain	Group enriched	brain.cerebellum,brain.cerebrum	0.212984	0.0533619	0.0068654	24.6979	0.035476	0.0302229	0.0165882	0.0102421	0.0396367	0.0100834	0.0103837	0.0105556	0.0642971	0	0.00521468	0.025737	0.00330273	0.00623165	0.00231555	0.0284235	0.0419753	0.0208331	0.00491824	0.0321525	0.0548423	0.0283184	0.0099425	0.0575245	0.239194	0.00225263	0.00827146	0.0113045	0.0350873	0.0283223	0.0700718	0.0107539	0.0330454	60.6188	30.311	0.0468906	0.00840746	0.0663089	0.0191692	0.03525
ENSG00000108231	LGI1	Tissue enriched	brain	Group enriched	brain.cerebellum,brain.cerebrum	2.06848	0.229694	0	23.0266	1.4151	0.525076	0.132089	3.0923	0.116241	0.209266	0.616728	0.240653	0.0294767	0.500787	0.0661217	0.125503	0.0437145	0.0444739	0	0.617103	2.02003	0.0167379	1.15055	0.105987	0.650547	0.542095	0	0.487895	0.651042	0.0794683	0.135793	0.123517	0.242427	0.126078	1.1561	0.435299	0.0202163	22.0172	18.1641	0.116638	0.12751	0.982071	0.549316	0.105503
ENSG00000084710	EFR3B	Tissue enriched	brain	Enhanced	brain.cerebrum,brain.cerebellum	1.36654	0.55021	0.0486796	16.2992	0.497883	0.267292	0.690297	0.21135	0.690845	0.543091	0.395655	2.37358	0.291091	0.0628287	2.79099	0.21196	0.321991	0.0634242	1.02822	0.344689	0.577236	0.109922	1.46666	0.375704	0.240225	1.0616	2.31986	0.708821	1.71082	2.37952	0.24346	0.359598	0.13538	0.383824	0.0975747	0.132029	0.0318363	6.09923	3.55332	0.157958	0.139964	0.141082	0.0641553	0.198933
ENSG00000101327	PDYN	Tissue enriched	brain	Group enriched	brain.cerebrum,testis	0	0.0236392	0.00446902	31.484	0.0108189	0	0	0	0.00644462	0.00397656	0	0	0.00138281	0	0	0	0	0	0	0	0.00867013	0.00626737	0	0.118281	0	0	0	0	2.90159	0.00561095	0	0	0.0110687	0.0066531	0.00566233	0.00313981	0.0275705	0.0902087	16.741	0.0258585	0.00205817	0.00825639	0.0051567	0.00434027
ENSG00000144290	SLC4A10	Tissue enriched	brain	Group enriched	brain.cerebellum,brain.cerebrum	1.7438	0.590159	0.101471	31.7611	1.72071	0.215906	0.0271571	0.0307738	0.729362	0.0334623	0.361204	0.00710313	0.0282951	0.0759619	0.0700923	0.104331	0.00827377	0.350528	0.0279059	0.347652	1.11647	0.00429003	0	0.0200053	0.336043	0.0490299	1.27262	0.205125	0.378095	0.0253996	0.341958	0.209146	0.0432547	0.0532455	0.0108988	0.0224748	0.177868	12.5175	10.5961	0.0340423	0.00768344	0.85336	0.0113623	0.029173
ENSG00000169085	C8orf46	Tissue enriched	brain	Tissue enriched	brain.cerebrum	0.256001	0.169046	0.0314441	31.1433	0.0809057	0	0.246757	0	0.0672505	0.152533	0.0972947	0.0342143	0.0786145	0.0522335	0.0289664	0.0326453	0.0233036	0.0673965	0.0962236	0.796152	0.159763	0.0226918	0.170465	0	0.150416	0.559253	0.111217	0.0132333	0.21607	0.0251799	0.0213372	0.26142	1.08767	0.711791	1.95874	1.35401	0.120798	3.76803	28.6606	1.22957	1.24329	0.522721	0.267721	2.19297
ENSG00000168993	CPLX1	Tissue enriched	brain	Enhanced	brain.cerebrum,brain.cerebellum	2.25316	0.705956	0.0353735	22.2978	0.790432	0.521416	1.24008	0.142382	0.611407	3.15542	0.405647	0.499347	0.394243	0.30062	1.01045	0.488521	0.398358	0.201553	0.311072	1.90622	0.162143	0.848678	0.592563	0.711752	0.654255	0.41345	2.78544	0.814549	1.46503	0.241943	0.143268	0.22562	8.55887	7.81038	2.62109	3.69137	0.180819	85.7739	71.4758	12.7005	11.7374	2.40488	3.20525	9.88433
ENSG00000161681	SHANK1	Tissue enriched	brain	Group enriched	brain.cerebellum,brain.cerebrum,fallopiantube,pituitary	0.719481	0.0576195	0.139549	14.6031	0.0341907	0.0122431	0.276833	0.0434029	0.821503	0.0430716	0.156598	0.0263611	0.0257899	0.00692713	0.0187383	0.0498037	0.0624621	0.0064176	0.084114	0.105482	0.0151197	0.0451678	0.0294097	0.152936	0.0597272	0.149661	0.0955535	0.0211046	0.323394	0.0693563	0.0507817	0.0996753	0.0797591	1.11442	0.082745	0.128943	0.0220358	14.8308	14.9843	0.250513	0.641989	0.0762924	0.0654046	4.73627
ENSG00000130540	SULT4A1	Tissue enriched	brain	Enhanced	brain.cerebrum,brain.cerebellum	3.39097	0.305873	1.05e-05	67.1231	0.332785	0.371108	1.478e-05	0.0533275	0.189847	0.0109001	0.183883	6.55e-06	0.0185038	7.8143e-06	0.0237332	0.0109135	5.47333e-05	1.365e-05	5.675e-05	4.9833e-06	0.144418	0.14581	0	1.32667e-05	0.521034	0.34502	0.0424016	1.00333e-05	0.00112191	0.00803875	7.96e-06	1.775e-05	0.299665	0.585282	0.0488463	0.0841172	0.051221	60.3158	53.3159	0.8154	0.414778	0.566746	0.040721	0.555364
ENSG00000152954	NRSN1	Tissue enriched	brain	Group enriched	brain.cerebellum,brain.cerebrum,pituitary	4.37752	0.40674	0	47.3815	0.240043	0.413815	0.26511	0.116119	0	0.0155744	0.10996	0	0.0400922	0	0.0138141	0.0734828	0.00983497	0.201695	3.25e-07	0.0195226	0.308747	0.0196659	0.00898116	0.00699057	0.251113	0.291888	0	0.0499396	0.262351	0.161835	0.0515896	0.0101735	0.0147699	0.157803	0.0143248	0.0115201	0.0225005	6.47384	22.5648	0.0201667	0.00228575	0.148405	0.00473118	0.00695999
ENSG00000155816	FMN2	Tissue enriched	brain	Group enriched	brain.cerebellum,brain.cerebrum,nerve,pituitary	4.63975	0.360136	0.00603303	29.8783	1.30792	0.393896	1.8898	0.887204	4.14614	0.259122	1.57078	0.0352965	1.85201	0.0150526	0.366798	0.0350678	2.71579	0.214255	0.345417	1.71269	2.22718	0.22812	0.00789306	0.0536323	0.275498	2.58324	0.0998955	0.410829	2.53674	0.309985	0.188103	0.301797	0.161333	0.397264	0.045528	0.14693	0.0105826	6.14825	6.56037	0.280003	0.120117	0.679994	0.0340816	0.504394
ENSG00000151025	GPR158	Tissue enriched	brain	Group enriched	brain.cerebellum,brain.cerebrum,pituitary	0.625599	0.146599	7.5e-08	10.4188	0.198463	0.017612	0.0135319	1e-07	0.00531612	0.0375018	0.0101069	0.00382683	0.00231821	0.0304668	0.0974531	0.0111588	0.0238045	0.0201352	0.240213	0.229764	0.174741	1e-07	2.4e-07	0.0119627	0.176664	0.0373282	0.0553513	0.171629	0.565171	0.064961	0.0007636	0.0221718	0.0748107	0.084905	0.0172827	0.0288236	0.0114138	24.1647	7.34812	0.0343916	0.0235751	0.0930323	0.004532	0.0249176
ENSG00000101203	COL20A1	Tissue enriched	brain	Group enriched	brain.cerebellum,brain.cerebrum,pituitary,testis	0.227324	0.0268052	0.0113977	5.94869	0.000749771	0.0735835	0	0.0162274	0.0868544	0.0102453	0.0063189	0.00219285	0.0172117	0.00331691	0.00260282	0.00180948	0.0998038	0.0050786	0.0202378	0.038433	0.00217358	0.0734859	0	0.00187423	0.0240281	0	0.462859	0.00300353	0.671399	0	0	0	0.0112692	0.0103309	0.0402268	0.0105828	0.00415686	1.03823	1.64001	0.0147491	0.0624217	0.00769722	0.00305334	0.0287327
ENSG00000136099	PCDH8	Tissue enriched	brain	Enhanced	brain.cerebrum	0.0136729	0.0695556	0	2.67887	0.0452692	0.0109679	0.0537669	0.00505517	0.0156264	0.0107634	0	0	0.00149849	0	0	0.00205992	0.0029808	0	0	0.233891	0.0307913	0.00391687	0.0510565	0	0.0468421	0.012851	0	0.072681	0.409642	0.134467	0.0129786	0.0242959	0.0321279	0.00794334	0.0113194	0.0159954	0.0108402	0.311481	7.53577	0.0878853	0.0205695	0.0450658	0.00665826	0.0354361
ENSG00000170075	GPR37L1	Tissue enriched	brain	Group enriched	brain.cerebellum,brain.cerebrum,nerve	0.182745	0.0320491	0.0676265	17.6767	0.393732	0.159985	0.132748	0.0549203	0.177205	0.0270819	0.059733	0.0343018	0.0071708	0.010433	0.036212	0.00534536	0.0393701	0	0.0329713	0.0622651	0.170444	0.0737383	0.0160036	0.0474578	0.181639	0.0833067	0.009739	0.0439641	0.197732	0.0870555	0.0113332	0.0234876	0.11324	0.228517	0.092374	0.0848448	0.0431779	22.254	32.0576	0.0842042	0.177995	0.521743	0.1095	0.187008
ENSG00000182601	HS3ST4	Tissue enriched	brain	Enhanced	brain.cerebrum,brain.cerebellum	0.0957419	0	0.0061598	9.20305	0.00994581	0	0.0348703	0.11969	0.0674977	0.0237066	0.0194	0.00587267	0.00680629	0.00192227	0.0126813	0.00525256	0.0366734	0	0	0.848603	0.0095068	0.0402115	0.00454866	0.0255294	0.0163411	0.00399567	1.4055	0.165153	0.350561	0.0134596	0.0747586	0.201232	0.00956794	0.0117073	0.0082592	0.46751	0.00753986	4.85222	8.42464	1.01102	0.138655	0.0130553	0.319156	0.0313723
ENSG00000130368	MAS1	Tissue enriched	brain	Not detected		0.00456537	0.00275397	0.00586887	0.86554	0.00377963	0	0.0992529	0.00126597	0.0978997	0.0318187	0.0123957	0.00985938	0.00404731	0.000793757	0.00213986	0.144843	0.0531985	0	0.000945725	0.0477524	0.00290585	0.00290327	0	0.00123727	0	0.0688155	0.00422977	0.0164306	0.0333733	0.00280583	0.0057029	0.00456425	0.0185305	0.00353995	0.0296779	0	0.00210496	0.00197815	0.113243	0.00619389	0.310374	0.00145691	0.0040788	0.0495243
ENSG00000236279	CLEC2L	Tissue enriched	brain	Group enriched	brain.cerebellum,brain.cerebrum	0.217267	0.0874161	0.256729	8.85961	0.0459979	0.315504	0.813351	1.26719	0.27753	0.271668	1.08336	0	0.0391214	0	0.154289	0.0242747	0.0744057	0.0218188	0.0675218	0.0105829	0.304688	0.0494473	0.82108	0.0530917	0.263585	0.645208	0.107584	0.0625602	0.507487	0.209023	0.00467866	0.0421803	0.194611	0.0125074	0.0153745	0.0533358	0.512487	14.9109	14.5882	0.206227	0.40781	0.086885	0.0649389	0.119397
ENSG00000196767	POU3F4	Tissue enriched	brain	Group enriched	brain.cerebellum,brain.cerebrum,kidney	0	0	0	3.56446	0.0491239	0	0.0177399	0.012007	0.0162795	0	0.296894	0	0.399294	0	0.0126665	0	0.197514	0	0	0	0.0379207	0.0106444	0	0.0113207	0.0239572	0.0369947	0	0	0.00534445	0.0149106	0	0.0527476	0.00354902	0.000771953	0.0189557	0.00455039	0.00339793	0.623387	2.01162	0.0111026	0.00934357	0.121386	0.00237099	0.00440702
ENSG00000174721	FGFBP3	Tissue enriched	brain	Mixed		0.76012	0.645092	0.288989	8.763	0.85105	0.409122	0.823151	0.205722	0.541569	0.589653	0.257634	0.272398	0.537222	0.121321	0.537387	0.642862	0.960076	0.202442	0.378611	1.1336	0.805198	0.455383	0.549634	0.670421	0.405764	0.433927	0.829284	0.853871	0.382667	1.14277	0.525597	0.255207	0.72444	1.23006	1.00714	1.12726	0.240485	1.86246	2.34926	1.0736	1.11339	0.878935	0.610247	0.984483
ENSG00000148948	LRRC4C	Tissue enriched	brain	Enhanced	brain.cerebrum,nerve	3.07086	0.663307	0.0181849	17.2126	0.489648	0.15666	1.16543	0.373131	0.601011	0.565122	0.821522	0.90593	0.161171	0.454669	0.539124	0.589804	0.580917	0.085178	0.0106329	0.479511	0.620923	0.307936	0.0485527	0.125202	0.440519	1.26464	0.458736	0.208979	0.271411	1.76502	0.682651	0.399428	0.180447	0.428152	0.329662	0.307074	0.00836084	0.628158	4.81433	1.22659	1.14946	0.22135	0.049617	0.268458
ENSG00000145451	GLRA3	Tissue enriched	brain	Enhanced	breast,brain.cerebrum	0.698992	0.0776494	0	4.84082	0.0192311	0.00446545	0.0719171	0.0183873	0.00165964	0.0134536	0.0557728	0	0.0225719	0	0.0173745	0.169844	0.00120547	0.122119	0.0110422	0.0327674	0.0191228	0.0183793	0	0.0188728	0.0335789	0.120572	0.0459847	0.0274428	0.459865	0.00226478	0.14001	0.00752485	0.00950774	0.0598825	0.00146193	0.0092996	0.00314959	0.0570722	1.06151	1.83012	0.00734079	0.00470821	0.00417343	0.00307274
ENSG00000171532	NEUROD2	Tissue enriched	brain	Tissue enriched	brain.cerebellum	0	0	0	6.75223	0.00997461	0.0680434	0	0	0	0.00671028	0	0	0.00270203	0	0	0.00882906	0	0	0	0	0.00342673	0	0.00736342	0.0575782	0.0111772	0	0	0.0698873	0.0135526	0	0	0	0.0122067	0.0101863	0.0114679	0.00187765	0.0123302	64.3368	7.36135	0.0187545	0.00376885	0.019331	0.00470444	0.0271434
ENSG00000135439	AGAP2	Tissue enriched	brain	Group enriched	brain.cerebellum,brain.cerebrum	1.47349	7.62062	7.22061	65.7249	1.11386	1.35317	0.944139	1.32711	0.623339	3.89442	3.37041	2.97445	0.209859	0.240052	2.35669	11.0089	0.313411	0.217324	1.02544	0.8288	0.906878	0.924607	3.71805	0.61759	2.21008	0.777018	7.7508	2.46348	0.915282	0.759907	7.3908	3.83479	1.98237	0.518795	0.560201	1.15131	16.794	132.228	69.3206	1.23794	0.528497	1.53081	0.699218	0.865285
ENSG00000112333	NR2E1	Tissue enriched	brain	Tissue enriched	brain.cerebrum	0.168344	0	0.0197454	5.48544	0	0.0160183	0	0.0047158	0.00242852	0.00251074	0	0	0.0704642	0.00514883	0	0.0105957	0	0.0103161	0.0170046	0.00272933	0	0.0588043	0	0.0320673	0.016506	0	0.00560208	0.0318299	0.0735525	0.0108582	0	0.0451744	0.00379688	0.230796	0.00255456	0.0284767	0.138678	0.0488283	7.20716	0.0189114	0.000757291	0.00173029	0.0165575	0.00669316
ENSG00000198822	GRM3	Tissue enriched	brain	Group enriched	brain.cerebellum,brain.cerebrum	0.584318	0.0168627	0.0076995	32.9792	0.0754839	0.0105979	0.18038	0.0067547	0.0460993	0.0192871	0.0931458	0.0442718	0.100816	0.00516424	0.0839872	0.0141314	0.017728	0	0.0190641	0.249849	0.0582117	0.0164479	0.00358778	0.0183918	0.0048941	0.0364611	0.35251	0.222602	0.254436	0.0145463	0.00505748	0.0160246	0.0571953	0.53759	0.0350028	0.0725049	0.0160508	7.70513	18.6421	0.0593319	0.069512	0.0360323	0.0151328	0.0403352
ENSG00000129244	ATP1B2	Tissue enriched	brain	Group enriched	brain.cerebellum,brain.cerebrum	5.54964	0.781468	5.59855	165.112	1.38169	0.87221	8.19968	1.72933	12.5481	2.318	3.54114	2.7609	5.08846	0.830519	2.6391	1.56871	23.9693	0.620916	2.51662	3.04184	2.20753	0.979712	1.17045	0.881138	1.24303	4.90595	4.35034	0.711934	3.7211	3.56295	0.874372	2.03465	3.70065	7.21459	2.10353	3.34611	0.539012	188.792	110.442	4.48822	8.42745	2.045	1.0602	9.09058
ENSG00000155980	KIF5A	Tissue enriched	brain	Group enriched	brain.cerebellum,brain.cerebrum	7.28824	1.89584	0.276177	163.009	1.31684	0.884285	2.0605	0.250823	0.42945	0.138163	0.336131	0.0632924	0.313894	0.00539226	0.151354	0.283124	0.137231	0.196132	0.110226	0.258898	1.38651	0.252962	0.0179166	0.0607144	1.54202	1.39221	0.14063	0.459072	4.22226	1.54038	0.145711	0.251552	0.25357	0.662986	1.05111	0.399729	0.318083	90.0441	308.012	0.818636	1.22312	1.30859	0.288827	0.57545
ENSG00000015592	STMN4	Tissue enriched	brain	Group enriched	brain.cerebellum,brain.cerebrum	8.48376	0.179387	0.0061212	165.426	1.09004	0.471654	0.165111	0.0985885	0.0836462	0.0624769	0.208161	0.00518338	0.0952101	0.0151701	0.0304986	0.0571202	0.0139756	0	0	0.0970108	1.24028	0.039016	0	0.0280247	0.945587	0.563991	0.0116592	0.0570027	0.303881	0.00958553	0.0137447	0.117945	0.0960929	0.451148	0.245882	0.187779	0.0455939	37.9769	47.1142	0.146451	0.187972	0.562132	0.0279758	0.138226
ENSG00000078018	MAP2	Tissue enriched	brain	Group enriched	brain.cerebellum,brain.cerebrum,pituitary	10.8055	1.08673	0.0553187	157.051	1.45671	0.662081	2.28928	6.56466	2.45157	4.02906	9.27813	4.37533	2.81685	1.59055	13.4142	1.53299	6.77213	2.59111	0.499545	6.57409	1.54643	3.22588	0.331946	12.6512	0.921361	2.71801	1.39431	1.49468	6.48291	18.0081	2.4247	2.93913	1.55215	0.898255	5.54403	0.549282	0.110013	42.0865	70.8667	1.81957	0.967246	0.406772	1.64188	1.19524
ENSG00000163536	SERPINI1	Tissue enriched	brain	Group enriched	brain.cerebrum,pituitary	14.1495	4.28982	1.33548	172.909	4.22763	1.68955	9.49929	5.4291	9.89249	10.5703	7.23821	8.39075	25.0357	1.75028	5.42737	4.81018	6.40865	9.02327	6.7879	12.7531	4.31885	11.0308	0.770487	2.75703	3.82925	6.4092	8.079	4.30507	17.0033	8.57744	7.65721	6.41581	2.96659	1.95964	4.19583	1.4699	0.502153	7.10257	66.6999	4.33101	2.22628	0.96186	0.946006	2.55899
ENSG00000128245	YWHAH	Tissue enriched	brain	Expressed in all		50.555	65.5542	38.3186	462.571	70.1278	46.6186	41.6387	37.6765	57.6173	56.2754	65.2802	30.0816	30.8295	18.1638	82.9005	44.5994	27.3455	13.3704	60.844	35.5968	59.1777	18.0165	16.0819	24.3428	49.5302	79.6997	42.8241	78.7682	12.5157	33.4939	45.3945	67.7485	65.4853	35.6657	136.027	44.147	32.0915	166.48	261.643	49.2294	50.8667	55.74	31.4667	56.0504
ENSG00000185046	ANKS1B	Tissue enriched	brain	Enhanced	brain.cerebrum,brain.cerebellum	3.34032	0.386199	0	53.9487	0.927599	0.347874	2.54218	2.32932	4.22798	0.878105	1.11431	0.885445	4.28799	0.384594	1.29665	0.424785	6.93187	0.197021	1.45457	2.80662	1.3378	1.61574	1.96944	0.906768	0.529835	2.58044	0.739402	0.536354	9.82281	6.32493	0.306012	1.25821	0.226244	0.436005	1.12164	0.415083	0.0384956	6.03929	12.3117	0.850122	0.52951	0.195837	0.135327	0.406711
ENSG00000166091	CMTM5	Tissue enriched	brain	Enhanced	brain.cerebrum,nerve	0.796662	0.27175	3.5698	39.5443	0.793735	0.298255	0.587845	1.1662	0.861324	0.615687	1.84708	0.962941	0.233613	0.0466487	0.871842	0.189801	0.8081	0.0420755	0.679608	1.20231	0.591156	0.782659	0.0833016	0.693335	1.09171	0.654686	1.14938	0.225264	0.173459	0.351668	0.0325437	0.391928	0.4652	0.184584	0.876461	0.662923	7.21528	5.42257	24.1314	0.551748	1.07279	0.757299	0.243938	0.736427
ENSG00000129990	SYT5	Tissue enriched	brain	Group enriched	brain.cerebrum,pituitary	8.3377	1.37807	0.00882678	52.7565	0.588881	1.14277	0.0175145	0	0.155013	0.0636466	0.323732	0.00512908	0	0.0160368	0.180386	0.191557	0	0.466527	0.00447807	0.224767	0.529966	0	0	0.293047	0.7455	0.446632	0	1.77243	3.16484	0.017736	0.16327	0.0240015	0.0129865	0.543367	0.0126436	0.0127534	0.0208219	1.0205	18.9958	0.0216521	0.0154175	0.279037	0.0203074	0.115263
ENSG00000149557	FEZ1	Tissue enriched	brain	Expressed in all		8.13472	7.01904	0.693696	200.409	8.25539	3.25645	11.3478	8.15394	6.91386	8.92413	17.6323	12.9555	2.93262	4.95099	19.2419	5.50478	8.38056	0.33487	8.61125	10.235	7.69858	1.67478	0.491782	4.19804	4.71133	21.3041	5.79914	2.47981	14.5268	2.65516	3.84328	33.3417	6.51943	2.22947	19	10.8905	1.22207	83.0673	130.289	4.48018	10.6683	4.70008	2.1904	7.31404
ENSG00000132692	BCAN	Tissue enriched	brain	Group enriched	brain.cerebellum,brain.cerebrum	5.73533	0.0711966	5e-08	177.279	0.0659412	0.10611	2.06283	0.0053713	1.6654	0.0293644	0.0325887	0.0574171	0.0787006	0.0049189	0.0684862	0.0521269	0.0936335	0.0151792	1.15e-06	0.0234653	0.0296599	0.567826	0.0612088	10.0645	0.330005	1.4409	0.0852488	0.0261836	0.598243	0.0549763	0.0578564	2.5e-07	0.121922	1.11763	0.105664	0.146759	0.0489397	19.9007	47.9206	0.312843	1.31616	0.344694	0.0614762	3.28061
ENSG00000182450	KCNK4	Tissue enriched	brain	Group enriched	brain.cerebellum,brain.cerebrum	2e-07	0	0	1.09194	0.0134182	0	0.151913	0	0.0152174	0.0214432	0	0.00957575	0.0130865	0	0.0179504	0.0061573	0	0	0.102288	0.0184239	0.00432898	0	0	3.5333e-06	0.0138587	0	0.0190016	0.0246954	0	3e-06	4e-08	0	0.041949	0.0263898	0.0419606	0.0569369	0.00659061	1.6414	4.06343	0.0601643	0.104785	0.0344267	0.0222867	0.0525905
ENSG00000166111	SVOP	Tissue enriched	brain	Group enriched	brain.cerebellum,brain.cerebrum,pituitary	1.35065	0.0978198	0	16.7409	0.136115	0.492397	0.017626	0.00583643	0.0105634	0.0324283	0.0161218	0.20714	0.138246	0.0594076	0.0016343	0.00502158	0	0.172198	0.0124034	0.0207698	0.137857	0	0.0287677	0.00224097	0.342447	0.0456109	0.00419833	0.679794	0.22132	0.00556243	0.00387372	0.0701775	0.0215907	0.209454	0.010619	0.0111671	0.0227245	26.4465	19.3718	0.0149755	0.0079958	0.167326	0.00680295	0
ENSG00000089169	RPH3A	Tissue enriched	brain	Group enriched	brain.cerebellum,brain.cerebrum	2.70508	0.183212	1.09956	44.8771	0.198456	0.0172962	0.00376058	0.0202769	0.0352183	0.0279388	0.0888195	5e-08	0.0280972	0.0168164	0.0675631	0.0883893	0.0048785	0.0237025	0.00509425	0.00912647	0.11675	0.0726294	0.00650458	0	0.313973	0.108763	0.338744	0.00468403	0.595248	0.0225828	0.0922925	0.0476655	0.0306121	0.167794	0.012365	0.0166576	3.42596	32.7757	19.728	0.0205501	0.0028989	0.0537679	0.00562368	0.106392
ENSG00000184611	KCNH7	Tissue enriched	brain	Enhanced	blood,testis	0.116962	0.0705585	0.0165874	2.46034	0.0136701	0.069271	0.0109841	0.0149205	0.0496286	0.0180181	0	0.046221	0.0758285	0.239091	0.041011	0.00429284	0.0067121	0.0569166	0.0649451	0.0501471	0.00861223	0	0	0	0.022053	0.0141345	0.0292937	0.392193	0.326882	0.00893763	0.00540322	0.00610845	0.0177601	0.00823074	0.0551434	0.0117641	0.757555	0.276429	0.115658	0.00894999	0.0154867	0.00767881	0.00426775	0.0273901
ENSG00000176381	PRR18	Tissue enriched	brain	Tissue enriched	brain.cerebrum	0.0307123	0.0270735	0	14.7323	0.0205754	0.247002	0.0583984	0.030514	2.14265	0.257109	0.0446409	0.0214725	0.038	1.27018	0.191307	0.0389789	0.0213604	0.039872	0.0035992	0.287276	0.0284187	0.0510071	0	0	0.060728	0	0.004918	0.191599	0.0275674	0.165041	0.0482518	0	0.149852	0.0167815	0.0187859	0.0247602	0.0148004	2.16205	12.311	0.0809048	0.129178	0.0192871	0.0119704	0.645311
ENSG00000164742	ADCY1	Tissue enriched	brain	Group enriched	brain.cerebellum,brain.cerebrum,liver	1.3881	0.282108	0.019859	17.8484	0.474456	0.218747	1.72885	0.560752	1.62885	1.42565	0.660908	1.61831	0.775092	1.64467	0.459018	0.32086	0.520974	0.566121	0.525765	2.65617	0.408287	0.186996	1.99269	0.158995	0.254424	0.831485	0.304559	0.923666	2.93421	2.0846	0.370064	0.550892	1.17495	0.504623	0.931412	0.473908	0.0203664	28.2478	12.1882	1.45199	1.69514	0.168153	0.152199	1.47056
ENSG00000109158	GABRA4	Tissue enriched	brain	Enhanced	brain.cerebrum	0.0270993	0.0270322	0	8.07239	0.0558204	0.269825	0.00860752	0.0915589	0.0022563	0.00778772	0.0456032	1.33663	0.0488768	0	0.00395026	0.00563998	0.00224567	0.002089	0.19409	0.00803095	0.0620052	0.0011876	0	0.0458145	0.216334	0.00662367	0.00540073	0.0239489	0.013988	0.00489363	0.0070512	0.0096401	0.072135	0.00350832	0.57133	0.0125542	0.00583031	0.628042	4.03349	0.0152967	0.0497152	0.0227613	0.0543016	0.0062728
ENSG00000116147	TNR	Tissue enriched	brain	Enhanced	brain.cerebrum,brain.cerebellum	1.3429	0.183632	0.00393158	36.8512	0.0417821	0.0356184	0.0164581	0.0112183	0.0106003	0.0233827	0.0461663	0.0054963	0.0152592	0.0420141	0.368841	0.127815	0	0.099878	0.0344931	0.0132514	0.06157	0.0151352	0	0.00462603	0.097041	0.0711154	0.122767	0.263535	0.318449	0.0196481	0.286561	0.084513	0.00903917	0.0183129	0.00738396	0.0147834	0.00918763	2.13142	4.17906	0.00883947	0.00660541	0.0113131	0.00724936	0.0116412
ENSG00000099365	STX1B	Tissue enriched	brain	Group enriched	brain.cerebellum,brain.cerebrum	0.638124	1.00838	0.186972	43.2947	0.320605	0.329935	1.54621	0.704149	0.440862	0.505694	0.347289	0.618613	0.299295	0.58993	0.303488	1.58596	0.316682	0.0634201	0.23705	0.665403	0.343993	0.508791	0.0748196	2.15259	0.64463	1.25828	1.28666	0.269346	2.22382	0.302664	1.26824	0.265634	1.12137	0.690622	0.428451	0.578136	0.177652	97.5891	35.2471	1.89687	0.997401	0.682117	0.695979	1.42115
ENSG00000139767	SRRM4	Tissue enriched	brain	Tissue enriched	brain.cerebellum	1.0065	0.0320546	0	6.90397	0.0181424	0.025434	0.0949028	0.00574463	0.0131208	0.00756118	0.00613737	0.180264	0.106942	0	0.0863599	0.00085518	0.0147136	0	0.0712124	0.0554087	0.0342822	0	0.0331895	0.0068693	0.0341911	0.0371257	0.00581305	0.227272	0.277985	0.031089	0.0157366	0.0104164	0.0153041	0.114275	0.268925	0.0265607	0.0110337	37.9472	4.82467	0.0117063	0.0297461	0.0191743	0.0173746	0.0180839
ENSG00000100505	TRIM9	Tissue enriched	brain	Group enriched	brain.cerebellum,brain.cerebrum	1.79825	1.08831	0.454574	39.5871	0.848994	0.16247	2.72626	0.315553	0.257318	0.351492	4.17441	0.192269	0.411379	0.377395	0.191188	0.254637	0.700004	0.139306	0.347637	0.573128	0.817385	1.02766	0.0579806	0.242228	0.309378	2.80624	0.198863	0.293135	0.666553	0.156465	0.190263	0.648492	0.423925	0.437105	0.225218	0.407174	0.184455	64.4867	17.8908	1.12128	1.67861	0.917412	0.172462	0.431367
ENSG00000150625	GPM6A	Tissue enriched	brain	Group enriched	brain.cerebellum,brain.cerebrum	3.80682	1.52109	0.0566503	572.402	4.056	1.59756	7.23953	1.58519	8.23173	1.81047	4.34578	1.23157	5.11738	4.70271	21.5647	2.29553	10.3722	0.579333	0.233675	4.23071	4.62147	0.381848	0.0670501	0.491574	1.53138	9.36127	10.8791	0.71119	1.28178	9.58328	0.954961	2.2701	0.598932	0.818106	0.50928	0.531834	0.174143	153.825	113.726	0.988872	1.6356	3.03017	0.204431	1.92496
ENSG00000167971	CASKIN1	Tissue enriched	brain	Group enriched	brain.cerebellum,brain.cerebrum,pituitary	0.164864	0.00987523	0.00516353	8.45271	0.0305127	0.0168664	0.100707	0.0237847	0.0837383	0.0176768	0.0266007	0.247445	0.0381069	0.0021974	0.00165514	0.0127446	0.0156169	0.034293	0.0315044	0.220196	0.0075101	0.248388	0.0274682	0.267068	0.039726	0.0173206	0.0115216	0.0470248	0.258314	0.19482	0.0114623	0.0082504	0.0465768	0.137812	0.0251649	0.114527	0.0227555	23.5033	22.9172	0.609368	0.532569	0.124776	0.15317	0.333204
ENSG00000141668	CBLN2	Tissue enriched	brain	Tissue enriched	brain.cerebrum	0.234495	0.641816	0.0366855	15.0199	1.34857	1.14664	0.0665946	0.0748686	0.119005	0.0329783	0.0306044	0.0231027	0.49736	0.158855	0.0164878	0.0976837	0.138415	0	0.0324517	1.22148	1.37526	0	0	0.184186	1.93865	0.753531	0.0543886	0.137699	0.193618	0.0617344	0.586592	0.0946604	0.0553378	0.00928088	0.0680727	0.0481601	0.0105405	0.269353	6.49636	0.0429895	0.0342503	0.375595	0.00684658	0.0150965
ENSG00000117600	LPPR4;	Tissue enriched	brain	Group enriched	urinary bladder,brain.cerebrum,pituitary	0.887627	0.520447	0	47.2049	0.750831	0.458616	0.963426	2.03282	0.637461	1.77879	5.27378	0.404411	0.47792	0.0152261	2.00384	0.684241	0.024528	0.175908	1.31911	0.353993	0.988658	0.302579	0.137484	2.90653	0.652306	1.19813	0.537121	0.248965	5.20417	0.606664	0.867925	3.17698	1.64358	0.0530988	0.539997	9.12245	0.0169282	1.71631	13.7441	0.939031	0.80635	0.212987	0.54752	0.507834
ENSG00000121905	HPCA	Tissue enriched	brain	Tissue enriched	brain.cerebrum	0.362098	0.039263	0	75.9984	0.3694	0.102532	0.329197	0	0.262427	0.0770196	0.202828	0.014837	0.0647874	0	0	0.0198393	0.281563	0.0232302	0.0251563	0.0985422	0.376993	0.0915373	0	0.0931463	0.258863	0.215697	0.0257855	0.0895353	1.56886	0.193375	0.0256489	0	0.106517	0.0536865	0.136261	0.109649	0.145554	25.4392	163.588	0.171827	0.310908	0.244889	0.0566427	0.195352
ENSG00000166159	LRTM2	Tissue enriched	brain	Tissue enriched	brain.cerebrum	0	3.9333e-06	1.2e-06	3.52028	0.00215803	0	1.88e-06	0	1.42e-06	0.0016313	1.4e-06	2e-07	0	0	1.18e-06	8.4e-07	0	0	3.825e-06	1.6e-06	0.00409422	0	0	0	0.005387	1.0667e-06	1.55e-06	0.0469287	0.0471934	2.225e-06	5.4e-07	0	0.0119624	0.00227887	0.00732347	0.00265001	0.0144439	0.522592	7.08088	0.0108941	0.0152956	0.0183331	0.00490388	0.00399049
ENSG00000137267	TUBB2A	Tissue enriched	brain	Expressed in all		13.2566	14.7312	30.6554	234.638	15.1417	13.4011	11.3945	27.6187	8.96842	26.2549	20.867	5.94358	10.8384	9.90768	7.10859	9.04411	2.51666	5.79078	19.1784	9.4026	6.64961	4.5336	3.83736	33.3105	18.6161	30.3999	2.94129	27.2882	5.81905	1.86985	7.83589	10.2701	21.0981	4.04298	9.88126	5.85445	5.26562	103.114	115.596	10.4024	8.98853	12.4242	26.4605	13.0694
ENSG00000132702	HAPLN2	Tissue enriched	brain	Group enriched	brain.cerebellum,brain.cerebrum	0.133371	0	0	17.7715	0.0135529	0.592441	0.147491	0.0161878	0.0700711	0.117258	0.0218297	0.023713	0.031615	0	0.0278174	0.0285353	0.0189792	0	2.5e-08	0.315834	7.5e-08	0.0650237	0.0384742	0.103548	0.120624	0.0219154	1.5e-07	1.333e-07	0.182862	0.0112409	0.0104456	0	0.789415	0.295056	1.23436	1.56282	0.0507996	22.6763	61.1726	0.555013	1.69681	0.286905	0.164647	4.24206
ENSG00000135709	KIAA0513	Tissue enriched	brain	Expressed in all		8.51532	8.5441	8.35724	51.8177	7.06168	2.9815	2.38152	5.83971	2.36493	3.68431	4.10848	2.70503	2.09078	0.478282	5.93504	4.70454	1.86439	2.43724	3.72264	4.93707	4.95881	2.9705	1.44613	7.41781	4.64932	4.78679	7.17259	8.49833	5.02829	2.03998	5.5367	7.99426	1.84109	4.60247	2.38284	11.6844	11.776	84.1884	26.849	2.10314	5.74965	5.61554	2.35836	2.74211
ENSG00000121753	BAI2	Tissue enriched	brain	Enhanced	brain.cerebrum,brain.cerebellum	2.99832	0.366898	0.131558	33.7871	0.412532	2.90966	1.13745	0.469834	1.20195	0.822318	1.00101	0.915879	0.288833	0	0.344209	0.260061	0.700132	0.109067	2.74492	1.04131	0.137376	0.247614	0.0280703	0.407323	2.53641	1.0629	0.860873	0.661442	2.0747	2.12572	0.17111	0.9837	1.14631	1.28369	0.683983	1.26929	0.254519	17.3545	32.5704	1.54938	1.83532	0.52988	0.247348	1.26659
ENSG00000260903	XKR7	Tissue enriched	brain	Group enriched	brain.cerebellum,pituitary	0.233836	0.0208293	0.0144104	1.79279	0.035454	0.0331777	0.00217592	0.0032038	0.0187583	0.0121731	0.0116851	0	0.00941773	0.00100113	0.0240328	0.00847252	0.0017094	0.0706279	0.0027553	0.00515605	0.0435394	0	0.0018002	0.0151277	0.0195394	0.0103317	0.0217413	0.296862	0.198768	0.00594542	0.00722556	0.0055157	0.00729853	0.0538403	0.00442978	0.00326617	0.0762519	17.2481	0.852169	0.00773241	0.00157873	0.0273557	0.00611322	0.0185469
ENSG00000103723	AP3B2	Tissue enriched	brain	Group enriched	brain.cerebellum,brain.cerebrum,pituitary	2.36846	0.281939	0.0527371	17.7002	0.229931	0.353561	0.483615	0.393253	0.236449	0.26052	0.17378	1.25e-06	0.0979285	0.00503571	0.0484384	0.0939283	0.179427	0.146451	0.256367	0.23988	0.244621	0.159902	1.14e-06	0.156672	0.0191597	0.428768	0.0261864	0.518513	0.897002	0.194532	0.447885	0.39602	0.405206	1.23176	0.189456	0.7964	2.04854	38.4396	13.5714	1.23554	0.467205	0.411365	0.448499	0.649778
ENSG00000006116	CACNG3	Tissue enriched	brain	Tissue enriched	brain.cerebrum	0.99464	0.0172543	0	22.2115	0.00426494	0	0	0	0	0	0	0	0.00181911	0.00213601	0	0.0394342	0	0	0	0	0	0	0	0	0	0	0.0042116	0.00413727	0.150315	0	0.0158746	0	0.00948929	0.0781204	0.00431633	0.00321953	0.0246451	0.857503	17.7729	0.0051393	0.00194334	0.00248948	0.00365386	0.00143715
ENSG00000196376	SLC35F1	Tissue enriched	brain	Group enriched	brain.cerebrum,nerve	1.10213	0.799045	0	24.7211	0.9301	0.404471	1.32012	0.495347	0.409705	1.09961	0.626603	1.82106	0.40546	0.0150458	0.105608	0.0498073	0.281311	0.0838654	0.0354846	1.37939	0.895777	0.251833	0.0455989	0.339976	0.530709	1.09071	0.390141	0.251418	0.672651	0.748847	0.0745837	0.381527	0.691957	0.402268	0.560755	0.386222	0.0140661	1.75171	10.1944	0.360795	0.755584	0.638496	0.201102	1.1742
ENSG00000065609	SNAP91	Tissue enriched	brain	Group enriched	brain.cerebellum,brain.cerebrum,pituitary	6.76685	1.15096	0	74.7386	0.482044	0.209087	0.532038	0.164741	0.735559	0.0826712	1.14282	0.138085	0.0219116	0	0.154054	2.46565	1.57144	0.27	0.75427	2.80018	0.578337	0.240962	0.0269824	0.147517	0.523056	0.704569	0.989168	0.534479	12.0969	1.01247	1.48593	0.216311	0.0425628	0.279492	0.487399	0.17875	0.0349415	60.8309	25.8642	0.103737	0.310144	0.184974	0.0236874	0.149619
ENSG00000146360	GPR6	Tissue enriched	brain	Group enriched	brain.cerebrum,pituitary	0.0275447	0	0.0113135	0.703006	0	0	0	0	0	0	0	0	0	0	0	0	0	0	0	0	0	0	0	0	0.00942687	0	0	0.0478937	0.0171957	0	0	0	0.00405806	0.010111	0.00253722	0.00813302	0.00685221	0.0899637	6.87115	0.0134147	0.0160081	0.00168418	0.0035647	0
ENSG00000110076	NRXN2	Tissue enriched	brain	Group enriched	brain.cerebellum,brain.cerebrum	3.02574	1.41615	0.251554	64.2778	1.02598	0.651391	6.62813	0.393842	3.55961	0.795991	2.21798	0.374557	0.970469	0.150821	0.400866	0.702077	2.16592	0.116305	0.672753	1.73351	0.457569	0.527091	0.173857	0.154909	0.656306	1.74924	1.50624	0.368438	8.20943	0.744481	0.311053	0.360252	0.716062	0.928996	1.35331	1.73987	0.0884987	87.4401	21.9028	1.56203	8.08844	1.80104	0.119694	5.58359
ENSG00000177108	ZDHHC22	Tissue enriched	brain	Group enriched	brain.cerebellum,brain.cerebrum,pituitary	0.23785	0.0327845	0	27.2772	0.0536857	0	0.0289075	0.0683613	0.0446092	0	0.0171023	0.00315257	0.00503603	0.00179563	0.0157992	0	0.0074781	0.012611	0	0.0313986	0.144067	0.0044101	0.0402366	0	0.0406818	0.0606827	0.00366678	0.157582	0.184751	0.119398	0	0.0141029	0.00980152	0.0353232	0.00844445	0.00596838	0.0116537	9.69568	13.8193	0.01773	0.095126	0.165324	0.00500869	0
ENSG00000124140	SLC12A5	Tissue enriched	brain	Group enriched	brain.cerebellum,brain.cerebrum	0.747281	0.0156778	0.0096643	36.6474	0.0491727	0.0188685	0.0113166	0.0137949	0.0415034	0.0223284	0.0605424	0.00578097	0.0258268	0.0108894	0.240197	0.0847496	0.0353085	0.0620141	0.137263	0.0142553	0.0207259	0	0	0.143139	0.034412	0.0622823	0.0845511	0.100465	0.380569	0.0429648	0.0272013	0.0672645	0.0414773	0.360507	0.0225591	0.02093	0.0363735	83.9899	29.5696	0.0397053	0.0176904	0.0232376	0.0147748	0.0222628
ENSG00000204314	PRRT1	Tissue enriched	brain	Enhanced	brain.cerebellum	1.3965	0.0788593	0.219938	14.7849	0.521918	0.789471	0.536422	0.107725	0.578399	0.600778	0.325614	0.0356056	0.36006	0.0670226	0.133742	0.199798	2.33538	0.0720315	0.38698	0.683201	0.192109	0.240583	0.178936	0.309493	0.336068	0.0755284	0.484908	0.594314	0.217011	0.0319988	0	0.410006	1.75569	2.73855	4.46445	4.61125	0.22771	55.8177	27.7909	4.12785	5.22478	3.386	1.98461	6.51996
ENSG00000106976	DNM1	Tissue enriched	brain	Enhanced	brain.cerebrum,brain.cerebellum	5.45992	3.12731	0.295261	162.501	2.31032	1.27017	5.27997	2.94045	8.55778	5.11748	13.4665	1.36643	1.96546	0.221866	1.6404	1.61894	0.477262	1.12736	2.03609	2.3427	2.41629	0.966315	0.549624	4.23295	2.7493	4.17363	0.567963	1.89862	0.835333	0.488073	1.57318	4.11435	12.4572	3.71046	2.53094	4.36363	0.359635	199.082	99.595	11.7176	19.4123	3.07828	2.69114	6.12324
ENSG00000132718	SYT11	Tissue enriched	brain	Enhanced	brain.cerebrum,brain.cerebellum	17.1991	8.02798	1.82653	209.716	5.28986	2.49305	16.356	4.52661	6.54086	6.01242	11.4078	7.23448	3.84026	0.638028	7.09436	9.67972	11.5521	0.702313	6.01907	10.694	5.68567	1.06181	0.580382	1.06141	3.97284	16.6967	8.30753	3.30585	6.21955	2.13076	7.93638	10.3983	5.45179	3.93736	21.4827	8.7687	3.32435	100.783	93.0062	4.09374	15.0288	3.85562	1.67033	9.09402
ENSG00000116675	DNAJC6	Tissue enriched	brain	Group enriched	brain.cerebellum,brain.cerebrum,pituitary	10.3113	0.830116	2.52739	83.6846	1.34282	0.839788	0.612465	0.304138	1.22959	0.579679	1.10921	4.97135	5.92089	0.120253	1.2288	0.243035	0.490472	0.58094	6.67052	0.934747	1.5659	0.205105	0.0594427	0.574728	0.830161	0.800855	1.74721	1.21484	2.23059	1.68997	0.299214	0.512106	0.880812	3.69898	0.773328	0.780649	0.191749	30.3978	32.2122	0.832903	0.552368	0.505486	0.141515	0.352005
ENSG00000079215	SLC1A3	Tissue enriched	brain	Group enriched	brain.cerebellum,brain.cerebrum	12.7561	6.25564	1.07633	269.269	2.6547	0.229726	1.50674	7.73906	6.08684	20.057	7.22873	9.63846	1.65548	1.27549	2.56647	12.4584	9.16288	0.838466	13.5688	1.93118	0.96213	0.993912	2.99106	4.60572	0.596278	3.1631	6.86378	1.45652	1.3536	1.00248	4.08698	4.95556	19.9726	5.13938	3.34532	3.48556	1.89686	124.241	132.141	6.40325	1.93667	1.39078	5.64509	4.02817
ENSG00000170579	DLGAP1	Tissue enriched	brain	Group enriched	brain.cerebellum,brain.cerebrum	3.98357	0.193978	0.0119284	46.8672	0.226686	0.149164	0.752661	0.23272	7.98015	0.220128	4.56493	0.247813	0.441003	0.0230216	0.543364	0.219118	1.79305	0.0590957	0.460582	2.24258	0.201255	0.99817	0.0133034	0.1733	0.109732	0.273298	0.510182	0.166507	3.91222	0.483336	0.0916252	0.139156	0.0692166	0.620295	0.287469	0.172387	0.016816	12.6645	8.00149	0.250893	0.0885526	0.0837118	0.0573727	0.344319
ENSG00000157833	GAREML	Tissue enriched	brain	Enhanced	brain.cerebrum	0.736112	1.05014	0.144747	10.9697	1.45424	0.452167	1.80442	1.25895	1.46871	1.46882	1.67991	0.697649	0.688311	0.0637336	0.485704	1.19708	2.12677	0.665242	0.802553	0.798356	1.51447	0.491541	0.747138	0.992709	0.504684	1.98355	0.884585	0.67264	1.70136	1.51693	1.02246	1.28845	1.37797	0.358581	1.10681	1.5792	0.176596	3.07253	7.24403	1.12395	1.23527	1.55418	0.530947	1.83731
ENSG00000148482	SLC39A12	Tissue enriched	brain	Tissue enriched	brain.cerebrum	0.0684875	0.0355199	0	12.9657	0.0388617	0	0.0113427	0.0056266	0.00528816	0.134181	0.0174067	0.0257165	0.00699344	0.00441039	0.0260064	0.0166319	0	0.0249911	0.0739558	0.0200607	0.093723	0.0248373	0	0	0.0328616	0.0533131	0.039084	0.0132096	0.204313	0.0272784	0.013619	0.0295234	0.0669004	0.0574198	0.0209009	0.0381881	0.00747691	0.362212	7.99939	0.104691	0.022831	0.0389726	0.00705185	0.0401614
ENSG00000175161	CADM2	Tissue enriched	brain	Enhanced	brain.cerebrum,brain.cerebellum	4.66148	0.491747	0	48.5901	0.9702	0.295956	0.301754	1.12817	4.0639	3.67516	1.16377	1.83039	0.106058	0.347127	0.575841	0.0975049	0.678792	0.17442	0.249826	1.43452	1.11058	0.346021	0.969243	0.209372	0.875573	0.40941	0.171644	1.01616	0.637562	0.416402	0.14681	0.402001	0.634106	0.115031	0.133342	0.512802	0.0251869	14.4254	13.8635	0.378599	0.340878	0.322841	0.121027	0.134785
ENSG00000067715	SYT1	Tissue enriched	brain	Group enriched	brain.cerebellum,brain.cerebrum	20.2902	2.60869	0.227134	272.207	2.11929	1.27836	11.2013	0.780996	1.3154	0.478076	2.35116	0.0437997	1.44827	0.804091	0.787489	0.296834	4.81363	0.0681529	2.48574	7.55776	2.79324	0.0709514	0.00878814	0.107289	3.20588	28.3233	2.21538	1.4922	0.769375	0.210775	0.283784	0.582493	0.285054	0.703952	0.234709	0.959002	0.110675	93.251	73.8361	0.726063	1.01854	0.751086	0.0636342	0.679646
ENSG00000166006	KCNC2	Tissue enriched	brain	Group enriched	brain.cerebrum,pituitary,prostate	0	6.67e-08	0	19.2901	0.0219064	0.0123778	0.0796187	3.33e-08	0.00269026	0	3.33e-08	0	0.0107412	0.0330427	0.00707344	0	0	0	0	2.1004	0.0260642	0.0899526	0	0.0164599	0.0136061	0.00431317	0	0.00548283	0.0104802	0	0.0092329	0	0.00492279	0.00392527	0.00226996	0.00499242	0.00808665	0.16419	8.25078	0.603321	0.00287553	0.0157384	0.0113098	0.00537505
ENSG00000008735	MAPK8IP2	Tissue enriched	brain	Group enriched	brain.cerebellum,brain.cerebrum,pituitary	6.29136	0.346923	0.06414	41.2304	0.48921	0.608812	0.933203	0.532246	1.19589	0.354815	0.160216	0.0876822	0.314109	0.0181004	0.514701	0.0986941	3.31337	0.658809	0.476195	1.2658	0.259146	2.07961	0.0487456	0.530825	0.531973	0.388364	0.500063	1.64156	3.92928	0.281992	0.0695968	0.0680444	0.524456	4.98625	0.143003	0.234223	0.0808029	77.8362	39.1214	1.07292	0.68476	0.536475	0.571307	0.903587
ENSG00000110881	ASIC1	Tissue enriched	brain	Group enriched	brain.cerebellum,brain.cerebrum	0.639952	0.850511	0.0579376	26.2243	1.12047	0.878909	1.2856	1.8998	2.34751	0.946124	2.75781	0.617005	0.609247	0.0499003	0.326946	0.390536	0.404806	0.148853	0.565825	2.60905	1.26926	1.94106	0.150306	0.581662	1.10714	1.97275	0.37781	2.27394	0.587152	0.314185	0.221803	1.75716	0.648595	0.33327	0.350425	1.00903	0.0712949	23.0105	12.8359	1.40404	2.79738	1.58725	1.57475	2.53592
ENSG00000046653	GPM6B	Tissue enriched	brain	Group enriched	brain.cerebellum,brain.cerebrum,nerve	8.26819	5.56893	0.444145	439.137	7.57563	3.19006	6.39867	9.84194	6.5828	5.94483	5.8005	5.82976	4.82631	0.43686	11.8958	2.05351	3.17414	0.697978	0.950224	16.4459	7.35676	7.37526	0.358762	9.39192	5.4165	4.85512	14.6554	2.8744	3.80812	3.84999	2.46273	4.35058	2.79261	0.827585	4.37799	4.05552	0.241463	63.4911	158.866	10.7098	12.2788	2.83414	2.14906	3.45898
ENSG00000126583	PRKCG	Tissue enriched	brain	Enhanced	brain.cerebrum,brain.cerebellum	0	0.187469	0.236106	19.6009	0.148688	0.274824	0.0571718	0.0114975	0.235965	0.0674754	0.0643364	0.00298052	0.00699615	0	0.0456535	0.0342522	0	0.313792	0.0392569	0.011831	0.114524	0.009662	0	0.0084268	0.188677	0.117459	0.0123063	0.342514	1.65855	0.0376748	0.0295604	0	0.0364635	0.00594855	0.0449074	0.0421379	0.0647977	16.3424	29.9687	0.0518778	0.0363245	0.197685	0.0189968	0.725967
ENSG00000166963	MAP1A	Tissue enriched	brain	Group enriched	brain.cerebellum,brain.cerebrum	5.22627	3.34496	0.49242	82.9103	2.96521	0.954052	3.52749	2.49358	7.60704	2.64455	4.21239	7.54037	0.66857	0.0675247	1.44729	0.915317	4.35308	0.234828	2.18644	4.17128	3.04396	0.352634	0.856261	1.01431	1.13674	11.0962	0.784243	0.800606	4.07965	1.8002	0.845865	4.64051	5.16551	2.06288	7.43021	10.609	0.352617	55.087	78.1372	3.97554	6.08854	4.10646	1.09505	5.32535
ENSG00000174469	CNTNAP2	Tissue enriched	brain	Enhanced	brain.cerebrum	1.6648	0.249488	0.0433663	15.8601	0.319849	0.0827025	0.0305935	0.00662737	0.00507604	0.0519139	0.0636051	0.0715343	0.0918938	0.00287266	0.0135455	0.00396174	1.75326	0.0834815	0.102356	1.28236	0.607464	0.0105154	0	6.67e-08	0.23009	0.0865894	0.00676065	0.286754	0.379836	0.237303	0.00171324	0.101049	0.0294408	0.0647095	0.0165695	0.0392275	0.0543135	3.41152	10.9577	0.0466266	0.0543666	0.438536	0.160427	0.0509239
ENSG00000169306	IL1RAPL1	Tissue enriched	brain	Enhanced	brain.cerebrum,nerve	0.0432704	0.0454572	0	2.97667	0.153078	0.0338634	0.0935485	0.125762	0.0311093	0.119662	0.161774	0.259573	0.0436655	0.0220175	0.0371948	0.0485242	0.314364	0.0181864	0.0888533	0.166391	0.133776	0.0409029	0	0	0.195844	0.0594453	0.0033913	0.122845	0.225431	0.112687	0.0524995	0.303191	0.0379673	0.00178441	0.0134199	0.251935	0.00147036	0.234905	0.521761	0.0233557	0.0282105	0.033571	0.0169759	0.0151508
ENSG00000117016	RIMS3	Tissue enriched	brain	Enhanced	brain.cerebrum,brain.cerebellum	5.32222	1.62236	1.89065	30.4311	2.52482	0.510321	2.40903	1.94541	1.62848	0.665781	0.916246	0.552652	0.655085	0.0975341	2.41212	1.49399	1.61172	0.157654	2.3916	1.91242	2.68045	0.80176	0.0712362	1.68454	0.922592	3.61825	1.02573	1.20893	2.70804	2.23577	2.04314	1.29636	0.760476	1.04896	7.21398	2.30747	0.353893	37.6134	30.9831	1.71383	1.66306	3.18889	0.658303	2.82604
ENSG00000110786	PTPN5	Tissue enriched	brain	Tissue enriched	brain.cerebrum	0.478422	0.0982995	0	26.5312	0.17712	0.143884	0.211663	0.234106	0.570349	0.950675	0.310179	1.22755	0.0941634	0	0.982862	0.00654064	0.887329	0.0390914	0.0091492	0.620027	0.296855	0.117666	0.169588	0.0396722	0.251024	0.31232	0.297451	0.253916	1.76923	0.109612	0.0501794	0.466202	0.339014	0.164527	0.34652	0.302475	0.04096	1.27064	44.1669	0.3323	0.288651	0.157552	0.166973	0.676259
ENSG00000160781	PAQR6	Tissue enriched	brain	Tissue enriched	brain.cerebrum	1.43012	0.991791	3.28377	48.1035	0.885102	1.34344	0.832705	0.855601	0.951585	0.639109	1.26885	0.610835	0.483273	0.235755	0.688607	0.790638	0.349304	0.243252	0.709882	1.98799	0.70426	0.78133	0.187105	7.21326	1.16618	0.611729	0.77052	1.09141	1.2557	0.522875	0.716693	0.977848	1.47804	1.15786	0.705331	1.97522	6.69764	56.9063	305.437	3.27999	1.86867	2.63103	2.91998	2.49771
ENSG00000163285	GABRG1	Tissue enriched	brain	Group enriched	brain.cerebellum,brain.cerebrum	0.0974454	0.00378513	0	13.8377	0.0417294	0.0574242	0.0563239	0.0149977	0.236576	0.0850819	0.0434862	0.0043434	0.074788	0.0196027	0.0136044	0.0198997	1.05744	0	0	0.00272653	0.0376983	0	0	0.00364863	0.072697	0.0678339	0.104781	0.0157153	0.262696	0.134929	0.0037767	0.0194081	0.0675316	0.0120154	0.00619196	0.0132684	0.0140458	5.12588	11.1142	0.0250517	0.0149691	0.0134311	0.0044391	0.0248646
ENSG00000105649	RAB3A	Tissue enriched	brain	Group enriched	brain.cerebellum,brain.cerebrum,pituitary	11.5786	1.17755	0.394501	111.749	1.56147	2.00133	1.38023	1.02097	2.26724	0.913645	1.88213	11.5446	2.33922	0.346941	0.998278	1.18322	6.66726	0.293545	1.40967	2.55483	1.28977	1.91247	2.06199	0.989294	1.34388	1.62578	1.41618	1.20384	1.12219	1.89709	0.738856	2.04177	1.18865	5.36891	2.84478	1.67453	1.94369	111.724	111.205	1.98852	2.44305	2.52798	1.30963	4.26067
ENSG00000187416	LHFPL3	Tissue enriched	brain	Group enriched	brain.cerebellum,brain.cerebrum	0.104831	0.133621	0	24.8577	0.930643	0.808788	0.0909902	0.0458781	0.333928	0.0246872	0.0524003	0	0.798443	0.00713387	1.80175	0.0413392	0.142562	0.111043	0.0865101	0.137696	0.307644	0	0	0.0753955	0.475818	0.145668	0.270152	0.262493	0.192391	0	0.147278	0	0.0340618	0.00818803	0.0113676	0.00725705	0.0139931	2.33684	9.65683	0.0604353	0.529177	0.887912	0.0208623	0.512124
ENSG00000184486	POU3F2	Tissue enriched	brain	Group enriched	brain.cerebellum,brain.cerebrum,nerve	0.0416729	0	0	10.2286	0.00219814	0	0.001236	0.00263183	0.0066788	0.0167792	0.00533363	0	0.0065813	0	0.00184204	0.0093694	0.0252355	0	0	0.00532625	0	0.0059905	0.00474754	0.0239335	0	0.0024751	0.00545258	0.0032064	0.16231	0.00189488	0.0024632	0.0235308	0.0260667	0.019495	0.0203401	0.00862823	0.00593236	1.4703	6.03386	0.0115943	0.0102764	0.00274484	0.00421998	0.0118772
ENSG00000139155	SLCO1C1	Tissue enriched	brain	Tissue enriched	brain.cerebrum	0.145245	0.0774631	0.00343627	13.6644	0.213245	0.082054	0.0056501	0.139823	0.0297788	1.04502	0.576088	0.138526	0.0825827	1.78857e-05	0.128553	0.147979	0.0050923	3.215e-05	0.0133814	0.0323634	0.115008	0.0456086	0	0.120907	0.271735	0.0788649	1.97e-05	0.0706096	1.22716	0.4365	0.208075	0.384788	0.394156	0.033205	0.160308	0.0507702	0.00780905	0.63286	5.99219	0.271104	0.0689421	0.17704	0.0753084	0.0644906
ENSG00000169783	LINGO1	Tissue enriched	brain	Enhanced	brain.cerebrum	0.850804	1.38345	0.0172575	62.6432	1.31805	1.0013	2.84197	0.655982	2.65205	2.10028	2.12561	6.62639	1.30429	0.167446	0.416132	0.685918	0.91745	0.510735	7.12052	0.918888	0.726147	1.56659	0.095435	1.93689	0.60796	3.96618	3.61145	1.16995	3.15197	1.29353	0.292311	3.08468	1.24526	0.476785	2.10182	0.807062	0.0259544	8.4151	21.718	1.46322	2.08873	0.598694	0.360588	1.67121
ENSG00000127585	FBXL16	Tissue enriched	brain	Group enriched	brain.cerebellum,brain.cerebrum	3.36423	0.342469	0.0346338	83.7939	0.38427	0.528682	0.113113	0.20704	0.294402	0.114164	0.0434704	0.0188971	0.40789	0.00971667	0.15055	0.346297	0.0303173	0.495574	0.0176525	0.419157	0.0644159	2.52513	0.0059531	0.579802	0.36927	0.0072011	0.673822	1.34756	4.15043	0.699981	0.15604	0.0475307	0.284985	1.60508	0.139906	0.225212	0.972846	95.755	269.918	3.06468	0.385025	1.05116	6.48599	0.751489
ENSG00000154277	UCHL1	Tissue enriched	brain	Group enriched	brain.cerebellum,brain.cerebrum,pituitary	40.7011	11.6279	0.154211	212.545	5.1021	3.29537	4.24589	0.743632	6.52306	6.88909	8.14384	3.46956	11.3787	0.158919	0.667525	6.84037	17.097	1.36045	2.30074	3.60924	4.2024	0.523088	1.81077	1.09338	7.44874	5.40123	0.342882	0.00113707	10.3095	4.78231	3.51933	8.0168	21.1013	32.6299	21.7722	20.5056	0.639297	114.918	385.565	3.36202	11.2546	11.215	1.89507	4.60171
ENSG00000187672	ERC2	Tissue enriched	brain	Group enriched	brain.cerebellum,brain.cerebrum,pituitary	0.383678	0.0613023	0	14.3747	0.0316622	0.0876226	0.0898775	0.0752152	0.0853637	0.0368588	0.138179	0.57661	0.198088	1.143e-07	0.0944973	0.0176347	0.941351	0.0926264	0.167383	0.329239	0.0514905	0.0333083	0	3.33e-08	0.0673805	0.145098	0.0292297	0.0690946	0.40814	0.269989	0.0333645	0.0841259	0.027789	0.153236	0.0597165	0.0429611	0.0069216	3.22859	3.55347	0.127673	0.0644966	0.0382621	0.0332698	0.0701788
ENSG00000182132	KCNIP1	Tissue enriched	brain	Group enriched	brain.cerebellum,brain.cerebrum	4.0651	0.526247	0.0265506	22.0102	0.266698	0.0974287	1.28723	0.312872	1.94678	0.401905	1.78724	0.292884	2.70981	0.0755245	1.02243	0.451275	0.271839	0.280003	0.516005	1.28666	0.513176	0.176206	0.026403	0.0696947	0.121489	1.20217	0.828429	0.201795	2.87572	0.505504	0.480391	0.47884	0.157482	0.243673	0.0646243	0.0553079	0.012149	4.34806	10.383	0.415336	1.14216	0.0623602	0.0383216	0.155889
ENSG00000168913	ENHO	Tissue enriched	brain	Enhanced	brain.cerebrum,brain.cerebellum	0.714357	0.721456	0.346035	64.8014	2.01913	1.36289	0.222233	0.29099	2.73084	0.274257	0.646686	0.39338	0.237575	3.70795	0.814316	0.217011	0.298749	0.301386	0.0713159	3.4751	1.84837	0.331968	0.156582	2.26791	2.14414	0.156825	0.31815	3.56639	6.06675	0.188925	0.191983	0.36595	1.00073	0.250731	0.324571	1.11461	0.440125	68.2332	150.996	3.34534	1.37983	4.31937	0.275402	0.8249
ENSG00000204655	MOG	Tissue enriched	brain	Tissue enriched	brain.cerebrum	0.0526797	0.0154134	0.00441458	103.397	0.0276412	0.0267787	0.0101165	0.0099586	0.0372929	0.0284115	0.0461836	1.24748	0.0171333	0	0	0	0.0344288	0	0.00833363	0.026748	0.0239747	0	0	0	0	0.0541724	0.00418835	0	0.0794558	0	0.00533298	0.0362003	0.0363971	0.00899966	0.0658502	0.00288666	0.0676813	13.6173	87.789	0.0522786	0.0104291	0.0275962	0.0149152	0.0339945
ENSG00000240764	PCDHGC5	Tissue enriched	brain	Enhanced	brain.cerebrum	0.185892	0.147129	0.0110428	25.419	0.0756443	0.0520885	0.305652	0.0719863	0.228998	0.1018	0.235476	0.391056	0.0359101	0.00535126	0.15315	0.036518	0.126665	0.0163088	0.0604468	0.262467	0.0556581	0.0167057	0.163646	0.328234	0.0265398	0.687346	0.0592718	0.0690783	0.287323	0.0647805	0.0788756	0.0526198	0.247413	0.591606	0.630043	0.460571	0.0125531	2.12681	6.09291	0.406984	0.604293	0.273177	0.243263	0.654044
ENSG00000145864	GABRB2	Tissue enriched	brain	Group enriched	brain.cerebellum,brain.cerebrum	2.22788	0.0640411	0.00263043	34.6569	0.808854	1.0804	0.160278	0.0953364	0.496747	0.373039	0.111756	0.0988145	1.5221	0.00992761	1.2636	0.0576523	0.134231	0.0403266	0.198847	0.189694	1.20653	0.30725	0.0231799	0.0933844	0.497597	0.222144	2.45669	0.258819	0.841548	0.789795	0.0644111	0.0587472	0.265525	0.619237	0.0605058	0.0321599	0.0265816	30.7512	9.95999	0.112216	0.134236	0.102723	0.0213954	0.230874
ENSG00000184524	CEND1	Tissue enriched	brain	Group enriched	brain.cerebellum,brain.cerebrum	3.54189	0.768872	0.0065183	47.63	0.353719	0.520556	0.112004	0.239344	0.020844	0.0949541	0.101024	0.17177	0.181129	0.00913293	0.113058	0.229899	0.0165983	0.0284142	0.0235337	1.1949	0.0989418	0.0288336	0	0.0733104	0.603494	0.328446	0.0643309	0.104209	0.0843938	0	0.143994	0.3081	0.135463	0.663931	0.119323	0.729765	0.159924	142.722	99.4886	0.178218	0.300051	0.915414	0.178279	0.203537
ENSG00000124194	GDAP1L1	Tissue enriched	brain	Group enriched	brain.cerebellum,brain.cerebrum,pituitary	1.44136	0.153807	0.00419955	22.863	0.137384	0.0187517	0.263464	0.0722302	0.139853	0.0433904	0.100031	0.170148	0.0149749	0	0	0	1.09461	0.170195	0	0.0661418	0.0715186	0	0.0092661	0.0976351	0.212026	0.197547	0.0413459	0.514755	1.5294	0.0931372	0.0187995	0.087492	0.0562695	0.443905	0.0351062	0.0743128	0.0167199	14.9487	9.61725	0.110794	0.467685	0.100446	0.0286655	0.094379
ENSG00000183248	FLJ22184	Tissue enriched	brain	Group enriched	brain.cerebellum,brain.cerebrum,pituitary	0.586861	0.058376	0.0153114	7.55561	0.0836965	0.122296	0.37246	0.0214095	0.418192	0.0807097	0.100153	0.018011	0.260931	0.013607	0.572661	0.0422846	0.263098	0.299926	0.0139807	1.14043	0.0542946	0.618051	0.00469396	0.125433	0.0344635	0.0644593	0.0529233	0.465784	0.194631	0.374576	0.0509455	0.229725	0.0687659	0.706401	0.0898949	0.521204	0.0571304	23.867	10.0825	2.96618	0.529559	0.195681	0.375334	0.717946
ENSG00000198216	CACNA1E	Tissue enriched	brain	Enhanced	brain.cerebrum,brain.cerebellum	0.762006	0.316007	0.187457	5.18673	0.0656161	0.047851	0.0328758	0.0115749	0.311037	0.0442239	0.0254855	0.0198952	0.420383	0.0143109	0.0612384	0.100369	0.00137093	0.00995135	0.0151641	0.0058255	0.0508997	0.00302487	0	0.00388173	0.060519	0.0833925	0.0541042	0.0925192	0.631131	0.0726586	0.0815177	0.017148	0.0184653	0.0810304	0.00691096	0.00407775	1.15045	3.45623	6.56881	0.0185478	0.00491063	0.0375973	0.0131423	0.0507822
ENSG00000178171	AMER3	Tissue enriched	brain	Group enriched	brain.cerebellum,brain.cerebrum,pituitary	0.41566	0.0739791	0.00492843	3.50732	0.112329	0.363621	0.00563132	0.00205947	0.00239494	0.0109509	0.0041367	0.0314887	0.00772113	0	0	0.00238438	0.0022494	0.218181	0	0.0228705	0.078731	0	0	0.0020162	0.123171	0.0081913	0.00421958	0.490566	0.350039	0.0153117	0.00112814	0	0.00196291	0.0415497	0.00518991	0.00293862	0.00397635	9.71484	2.12347	0.00382666	0.00366511	0.033282	0.0034408	0.00577249
ENSG00000149970	CNKSR2	Tissue enriched	brain	Group enriched	brain.cerebellum,brain.cerebrum	3.91545	0.651918	0.240852	28.3978	0.240283	0.257572	0.751337	0.10453	1.34675	0.86933	0.483222	0.501823	0.0627937	0.323167	1.51932	1.44423	0.900754	0.620574	0.103573	1.09249	0.253163	0.482785	0.930066	0.280483	0.319606	0.271479	0.772528	0.214204	0.920257	0.256629	1.29225	0.405755	1.02411	0.450809	0.70805	0.416255	0.086412	29.6218	11.1566	1.33671	0.436637	0.183685	0.0484398	0.869762
ENSG00000175874	CREG2	Tissue enriched	brain	Tissue enriched	brain.cerebrum	0.0993771	0.0297041	0.0106794	46.9913	0.0393203	0.0394962	0.0194697	0.0231276	0.364042	0.00779238	0.0544579	0.031811	0.0432945	0.00271206	0.0104329	0.0020684	0.0435549	0.0072376	0.0496108	0.0182822	0.0450354	0.0173163	0	0	0.0921523	0.00477443	0.00588908	0.0297098	0.110379	0.00711615	0.012062	0.0246083	0.0150705	0.0135258	0.00933808	0.31253	0.0357006	0.0509593	5.16387	0.0217142	0.0218607	0.0154822	0.20566	0.0128808
ENSG00000147246	HTR2C	Tissue enriched	brain	Tissue enriched	brain.cerebrum	0.0077894	0	0.00302233	1.62069	0	0	0.00376646	0	0	0.00402594	0.0123474	0.00225658	0.00161542	0.00247817	0.0117796	0	0	0	0.0782494	0.0933787	0	0	0	0	0	0	0	0	0.0452892	0	0.00189134	0.00501965	0.00432309	0.00202043	0.00277532	0.0240106	0.00654134	0.0409835	7.95933	0.00968718	0.0580734	0.000943264	0.00934194	0.00183309
ENSG00000174871	CNIH2	Tissue enriched	brain	Group enriched	brain.cerebellum,brain.cerebrum,pituitary	2.30112	0.317081	0.875165	24.3822	0.136489	0.188885	0.212261	0.105277	0.514554	0.166514	0.122507	0	0.00922453	0	0.0714711	0.0573706	0	0.468992	0.312129	0.0985507	0.139855	0.0378113	0	0.956575	0.13305	0.196405	0.179217	0.951995	1.10412	0	0.06357	0.0249494	0.528042	1.1176	0.406191	0.420129	0.700271	24.135	74.7802	0.65962	0.756477	0.736152	0.71721	1.06995
ENSG00000186868	MAPT	Tissue enriched	brain	Group enriched	brain.cerebellum,brain.cerebrum,pituitary,skeletalmuscle	7.01544	0.743521	0.0373463	126.459	0.869176	0.493564	0.679726	5.43347	0.68149	5.5192	1.01137	3.71236	19.8619	0.0965146	0.941027	0.414262	0.297857	0.398665	4.22673	5.099	0.81607	8.82362	20.1993	4.27712	0.900377	0.776102	0.412673	0.261832	8.59723	0.336465	0.468432	1.48108	2.00801	0.426886	0.423988	4.83368	0.0799091	47.9197	29.5171	4.33595	0.649223	0.781252	1.91458	0.405466
ENSG00000114646	CSPG5	Tissue enriched	brain	Group enriched	brain.cerebellum,brain.cerebrum	0.587526	0.247534	0.068681	73.7654	0.302033	0.0438646	0.206673	0.179688	0.381974	0.682031	0.155254	0.188732	0.103125	0.0724001	0.575713	0.199376	0.0948179	0.0988569	0.716205	0.437414	0.218731	0.0671467	0.185444	0.500304	0.196969	0.33767	0.0834123	0.126536	1.46205	0.224089	0.160261	0.131869	0.279092	0.0956871	0.485466	0.0597249	0.0361247	8.82704	21.3844	0.165934	0.165266	0.176331	0.128437	0.0879814
ENSG00000136750	GAD2	Tissue enriched	brain	Group enriched	brain.cerebellum,brain.cerebrum	0	0.00440507	0.0267389	11.289	0.0226326	0.0979467	0.00246684	0	0.00126596	0.0366096	0.00683613	0	0.0314702	0	0	0.0104582	0.0070511	0.987546	0	0.254135	0.0440499	0.0024829	0	0.0783162	0.0249557	0.00363407	0	0.127215	0.406125	0.0249165	0.00100112	0.0496767	0.0109591	0.00321654	0.011563	0	0.0150784	6.41672	18.4033	0.00991392	0.00294512	0.00418336	0.00289137	0.00562703
ENSG00000005513	SOX8	Tissue enriched	brain	Group enriched	brain.cerebrum,nerve	0.533606	0.732872	0.0683434	49.4058	0.436686	0.141795	0.181358	0.234503	0.20273	0.532028	0.576169	0.515899	0.0919811	0.0424885	0.104335	1.79464	0.0720092	0.0880237	0.370585	0.428439	0.502877	4.04122	0.0951758	0.263682	0.143941	0.213365	0.941835	0.799798	1.16923	0.205894	1.98907	0.165284	0.812781	0.374539	2.3685	0.940318	0.15982	7.3761	31.9886	3.60192	1.51471	1.08985	0.449239	0.912874
ENSG00000144834	TAGLN3	Tissue enriched	brain	Group enriched	brain.cerebellum,brain.cerebrum,pituitary	27.361	1.6551	0.0129516	179.463	1.20464	0.518675	0.0241445	0.217787	0.0854107	0.226836	0.209867	0.189099	3.24196	0.00747499	0.346469	0.202578	0.107301	1.22749	0.0594245	0.265056	1.89072	0.0144832	0.0180245	0.126556	0.812249	0.944363	0.0341957	3.14248	0.210921	0.270965	0.155047	0.153248	0.07025	1.56426	0.0575247	0.0662936	0.116215	116.918	118.962	0.0514384	0.0441256	1.23557	0.0498128	0.0345966
ENSG00000167889	MGAT5B	Tissue enriched	brain	Enhanced	brain.cerebrum,brain.cerebellum	0.196958	0.206051	0.0759761	11.579	0.0487307	2e-07	0.233642	0.0903683	0.189295	0.158157	0.0826376	0.0328323	0.0651015	4e-07	0.0900297	0.10453	0.182803	0.0128023	0.147809	0.0785038	0.0400672	0.0190606	0.0071062	0.0841638	0.065962	0.0334027	0.262713	0.11751	0.759905	0.0774809	0.0628427	0.0411807	0.193425	0.113429	0.0930134	0.107816	0.0208499	4.3558	12.913	0.223757	0.371284	0.114676	0.102287	0.221651
ENSG00000176884	GRIN1	Tissue enriched	brain	Group enriched	brain.cerebellum,brain.cerebrum	0.214152	0.0966866	0	71.9842	0.204948	0.175824	0.00245234	0.00969343	0.0132676	0.0141732	0.0141944	0	0.0042582	0	0.0124788	0.054046	0	0.00598215	0	0.246129	0.0577602	0.153737	0	0.0668152	0.140751	0.0235176	0.0283419	0.060033	0.105303	0	0.0148997	0.0235777	0.0308403	0.0224953	0.0201397	0.0245492	0.0519029	72.2184	57.1038	0.772141	0.0770023	1.90025	0.148271	0.0405559
ENSG00000034053	APBA2	Tissue enriched	brain	Group enriched	brain.cerebellum,brain.cerebrum	1.50933	1.51957	1.96286	32.6939	0.586333	0.897714	1.36852	2.85117	0.621978	0.357898	0.534871	0.205207	0.154047	0.315626	1.54438	4.02926	0.369136	0.251789	0.567975	1.17754	0.499623	0.185693	0.0205639	1.26812	0.988551	0.355797	6.16216	1.1151	3.38247	1.27897	2.67906	1.04552	0.447029	0.839807	0.303683	0.907507	3.68021	49.6155	24.06	1.06292	1.73503	0.806065	0.870843	1.27019
ENSG00000159164	SV2A	Tissue enriched	brain	Group enriched	brain.cerebellum,brain.cerebrum,pituitary	7.3193	2.26256	2.58575	83.1668	1.52003	0.904191	5.70276	1.26478	3.02915	1.05621	3.04053	0.444236	0.706598	0.170987	0.940889	1.50349	1.71329	0.285552	1.09338	2.36398	1.39785	0.50985	0.0825274	0.378827	1.37946	6.56023	1.12674	1.00158	0.822515	3.94197	1.16421	2.26141	0.87664	5.05448	7.58098	2.17566	0.332756	81.1365	50.8806	2.08837	5.04943	1.80221	0.854712	4.46155
ENSG00000104888	SLC17A7	Tissue enriched	brain	Group enriched	brain.cerebellum,brain.cerebrum	0.364857	0.177281	0.0195137	291.742	0.788645	0.48294	0.580368	0.909212	0.937896	2.12555	1.00119	0.729506	0.290734	0.0592193	0.267528	0.870043	0.0905899	0.0467403	0.141975	0.237436	0.558347	0.265445	0.352921	1.32264	0.632918	0.646791	0.0354571	0.376936	1.44903	0.68612	0.575228	0.717192	4.11985	1.10849	1.04486	0.97996	0.171777	210.223	126.405	2.68966	1.57209	0.684506	0.711857	1.9108
ENSG00000139970	RTN1	Tissue enriched	brain	Group enriched	brain.cerebellum,brain.cerebrum,pituitary	8.62611	6.32741	0.228724	178.797	2.22168	1.18569	1.22541	1.38643	13.2924	6.90837	5.71893	0.480443	1.23116	0.343388	5.19494	2.44403	0.447271	0.766325	1.46921	5.21266	2.09157	0.794767	0.116962	1.16452	2.59581	1.87646	15.5035	3.39591	2.02414	1.98745	1.58471	2.07922	9.79585	1.35982	23.5658	0.772674	1.83958	221.589	129.718	4.82728	2.75422	1.70269	0.384008	2.43186
ENSG00000168314	MOBP	Tissue enriched	brain	Tissue enriched	brain.cerebrum	0.110254	0.0813902	0.00327625	77.1709	0.407221	0.0135232	0.125416	0.00836013	0.532148	0.032439	0.0669949	0.0136535	0.0137802	0.002684	0.314553	0.0120172	0.22698	0	0.00760478	0.0291802	0.15683	0	0.0488754	0.0328246	0.00634445	0.098332	0.0214166	0.013638	3.18618	0.00441775	0.0187009	0.00758555	0.0700373	0.0134159	0.0478661	0.0246014	0.0989341	14.9879	131.064	0.0734207	0.0354625	0.21133	0.0166075	0.170519
ENSG00000181790	BAI1	Tissue enriched	brain	Enhanced	brain.cerebrum	0.940427	0.236459	0.0628761	9.20165	0.158848	0.246699	0.383423	0.0865067	0.338713	0.113201	0.117315	0.0396137	0.113841	0.00471621	0.16481	0.332275	0.311966	0.038595	0.988801	0.169416	0.070589	0.367894	0.0117532	0.716457	0.224709	0.115912	1.57532	0.308352	0.643151	0.0760137	0.11011	0.0738057	0.335762	1.25571	0.496871	0.484147	0.217447	6.72712	18.1401	0.945858	1.79171	0.600744	0.679035	0.884496
ENSG00000164794	KCNV1	Tissue enriched	brain	Tissue enriched	brain.cerebrum	0.0248425	0.0765948	0	11.3678	0.415349	0	0.00215952	0	0.0184744	0.00228482	0.00733383	0.0062804	0.0727498	0	0.0395022	0	0	0.0673828	0.0646581	0.0035869	0.323132	0.021161	0	0.0148599	0.253966	0.0295582	0.0178356	0.0230526	0.0597173	0.322468	0	0	0.0016305	0.00119587	0.000868498	0	0.00251554	0.0209	2.85954	0.00420697	0.000981986	0.359101	0.00831108	0.00980441
ENSG00000241563	CORT	Tissue enriched	brain	Enhanced	brain.cerebrum	0.030618	0.208523	0.0522423	10.3977	0.212598	0.140182	0.0890075	0.0171605	0.152685	0.198337	0.24181	0	0.146416	0	0.0839982	0.0420861	0.0326184	0.0332803	0.390413	0.141698	0.162812	0.0165076	0.0389488	0.0989906	0.17836	0.0809024	0.12998	0.174454	0.262644	0.0600186	0.0779331	0.070533	0.374215	0.45129	0.204657	0.380178	0.0984627	1.40226	6.19139	0.43792	0.62396	0.650285	0.321093	0.459296
ENSG00000142235	LMTK3	Tissue enriched	brain	Enhanced	brain.cerebrum,pituitary,brain.cerebellum	0.909708	0.358453	0.165087	8.54323	0.093459	1.32349	0.0712934	0.339342	0.16462	0.0334794	0.282117	0.109783	0.337502	0.0157356	0.870943	0.251393	0.0271025	0.0671126	0.391943	0.768668	0.0219426	0.669084	0	0.298925	0.717132	0.0284538	0.245892	0.521587	0.133366	0.366917	0.31767	0.156029	0.109955	0.68493	0.34125	1.14677	0.395754	16.0262	16.0224	1.77119	0.736899	0.589759	3.23128	0.500978
ENSG00000078725	BRINP1	Tissue enriched	brain	Group enriched	brain.cerebellum,brain.cerebrum	3.35569	0.0969124	0	30.7857	0.161239	0.142744	0.238621	0.255306	0.0898338	0.0513275	1.58233	1.01819	1.14753	0.256192	0.204195	0.0305429	0.0766923	0.0134896	0.0509778	1.78326	0.0993845	0.374366	0.0762804	0.032457	0.563059	0.0882353	0.294373	0.122267	0.557175	0.421566	0.0194012	0.620407	0.101722	0.28074	0.592049	0.127782	0.0205436	21.8944	16.2597	2.26628	0.440954	0.0679172	0.365109	0.0494046
ENSG00000169006	NTSR2	Tissue enriched	brain	Tissue enriched	brain.cerebrum	0.201236	0.0194537	0	11.3019	0.00500127	0	0	0	0.0206785	0.0881661	0.0205483	0.00649818	0	0	0.00764712	0	0.576242	0.0518339	0.0304168	0	0	0	0	0.00959417	0	0	0	0.0146601	0.191189	0	0	0	0.200293	0.880558	0.0240174	0.018294	0.0243261	3.45895	28.9123	0.0820809	0.033535	0.0106858	0.00800272	0.0590313
ENSG00000167619	TMEM145	Tissue enriched	brain	Tissue enriched	brain.cerebellum	2.56811	0.125136	0.005548	16.5324	0.120924	0.0876326	0.109963	0.0261336	0.0667677	0.062761	0.139264	0.1723	0.0226583	0.0152981	0.0920315	0.044328	0.0991429	0.239753	0.0137937	0.0863764	0.127598	0.0720172	0.115723	0.345625	0.0720963	0.151743	0.193787	0.503819	1.9997	0.165929	0.0394967	0.0174755	0.0967493	1.16091	0.0458191	0.100181	0.0350125	128.343	10.883	0.54407	0.122407	0.20361	0.0814591	0.154845
ENSG00000105642	KCNN1	Tissue enriched	brain	Group enriched	brain.cerebellum,brain.cerebrum	0.0910298	0.210007	0.0343562	9.95955	0.0659725	0.0381536	0.341692	0.0994703	0.0610583	0.0233757	0.134704	0.144225	0.0758695	0	0.0239874	0.102457	0.582159	0.0275315	0.0141775	0.204125	0.0117964	0.170844	0.0118137	0.0695116	0.0854359	0.0475331	0.0996336	0.0691369	0.910111	0.0855033	0.0724612	0.0618437	0.0450983	0.112708	0.0379203	0.0795292	0.0208056	3.89413	18.6229	0.249524	0.597232	0.0830883	0.0817332	0.108107
ENSG00000078053	AMPH	Tissue enriched	brain	Enhanced	pituitary,brain.cerebellum	1.10557	1.28348	0.0255391	42.47	0.988394	0.355636	3.65139	2.74544	4.77461	2.05485	3.03763	2.93599	1.77764	0.162536	0.38307	0.282634	0.568407	0.402656	0.0647004	1.05907	1.21324	0.30318	0.598475	0.234976	0.675747	3.35472	0.599279	0.770437	2.63011	0.241049	0.207855	1.87752	3.9203	0.218269	1.90567	1.14006	1.75477	26.9492	13.0256	2.38593	3.40816	0.796151	0.376864	2.50988
ENSG00000110427	KIAA1549L	Tissue enriched	brain	Group enriched	brain.cerebellum,brain.cerebrum	0.260831	0.189286	0.0041547	16.0403	0.0490266	0.046913	0.112081	0.311834	0.0491953	0.187663	0.118546	0.0318742	0.361012	0.0192481	0.0681874	0.112139	0.0476858	0.068894	0.23726	0.0400974	0.0597833	0.0477339	0.0134727	1.20664	0.0442925	0.0806193	0.0492602	0.0634148	0.903897	0.0283105	0.647664	0.394342	0.123935	0.109238	0.0636821	0.219963	0.0161541	10.4652	8.12633	0.341454	0.06751	0.0486364	0.511541	0.043718
ENSG00000146005	PSD2	Tissue enriched	brain	Group enriched	brain.cerebellum,brain.cerebrum	0.25348	0.0724877	0.0506848	28.6852	0.0873603	0.0888618	0.150757	0.0712222	0.218593	0.0378767	0.0947875	0.0867484	0.0388463	0.0128914	0.0665055	0.0577041	0.0569578	0.0645471	0.0435392	0.128013	0.0486996	0.746797	0.0313734	0.047631	0.0297296	0.0874036	0.160015	0.0390947	0.808184	0.0823415	0.0607694	0.0810722	0.103584	0.0508966	0.324497	0.088138	0.0618134	22.0311	29.9089	0.635208	0.299709	0.0623914	0.0394283	0.181543
ENSG00000148604	RGR	Tissue enriched	brain	Group enriched	brain.cerebrum,testis	0	0	0	6.61449	0.00573629	0	0.00057432	0.0378769	0	0.0159301	0.0126856	0.0224214	0.00183859	0	0.0175485	0	0.00950337	0.0121883	0	0.0129966	0.0129682	0	0.0116605	0.0229445	2e-07	1e-07	0.00576628	0	0.137628	0.0223598	0	0	0.0659185	0.0105543	0.0224946	0.117301	0.00168033	0.225033	1.8784	0.158771	0.0341628	0.0784695	0.125315	0.149142
ENSG00000253457	SMIM18	Tissue enriched	brain	Group enriched	brain.cerebellum,brain.cerebrum,pituitary	0.695563	0.0379037	0.121243	4.71115	0.0349072	0	0.0364176	0	0.011375	0	0.065868	0.0355705	0.589148	0	0.0124854	0.0176404	0.0192398	0.0906905	0	0.0564477	0.055047	0	0	0	0.0238069	0.0304158	0	0.0374228	0.0438582	0.0362423	0.00800098	0	0.0199436	0.0654601	0.0125693	0.0254884	0.0277315	5.07169	2.80466	0.0218389	0	0.0443753	0.0176351	0.00733854
ENSG00000179915	NRXN1	Tissue enriched	brain	Group enriched	brain.cerebellum,brain.cerebrum,nerve	1.73861	1.05813	0.0741311	65.1928	2.93417	0.979536	0.789937	1.61197	0.459235	0.74246	1.43934	1.68019	0.275299	0.156967	0.381244	0.208402	0.954317	0.364253	0	1.30072	2.71063	1.46001	0.0346009	0.576914	2.00761	0.948169	0.172478	0.8808	3.31045	0.249226	0.284112	1.24626	0.153234	0.0429173	0.205699	0.446932	0.0208848	13.5037	7.66899	0.208616	0.508521	0.42343	0.157843	0.194118
ENSG00000123560	PLP1	Tissue enriched	brain	Tissue enriched	brain.cerebrum	14.4876	3.84064	0.0743886	1662.84	12.5516	4.95868	7.00129	7.93545	2.22242	5.92611	10.0776	7.58788	0.584617	0.223076	0.580671	0.312801	3.64977	0.306586	0.0117478	7.13179	13.0065	3.25516	0.390226	18.0659	11.6531	19.8759	0.183401	2.83199	36.2529	0.475428	0.297503	3.48377	2.367	0.790847	2.55391	5.24677	0.669043	112.058	908.401	1.88098	4.51023	5.56878	1.85933	3.0828
ENSG00000240694	PNMA2	Tissue enriched	brain	Enhanced	brain.cerebrum	9.56988	0.95552	0.0417339	88.0308	0.768733	0.556239	0.853404	0.473855	2.64151	1.49142	3.85668	1.35132	1.85604	0.329685	5.09192	0.297135	0.329146	0.870177	0.549731	0.469504	0.814328	0.0965782	0.0799287	0.35411	0.840802	1.60149	0.282701	2.70866	1.74534	2.91022	0.261404	2.11888	0.124662	0.12335	0.686233	0.196469	0.0075774	1.54561	5.0332	0.115472	0.0828716	0.0556826	0.0223341	0.12322
ENSG00000205116	TMEM88B	Tissue enriched	brain	Group enriched	brain.cerebrum,testis	0	0	0	2.46466	0	0	0	0	0	0	0	0	0.058359	0	0	0	0	0	0.037546	0.0416702	0	0	0	0.121883	0	0	0	0.045893	0.135519	0	0	0	0.0323897	0.00745093	0.0258351	0.38239	0.00339766	1.01501	8.56909	0.126264	0.194348	0.0771569	0.200516	0.34462
ENSG00000179673	RPRML	Tissue enriched	brain	Group enriched	brain.cerebellum,brain.cerebrum	0	0	0	2.77006	0.0460647	0	0	0	0.024065	0.038962	0	0	0.0148846	0	0.0188038	0	0	0	0.0120509	0.0646788	0.00774303	0	0.241267	0.0524	0.0203059	0	0.0153994	0.25874	0.0260515	0	0	0	0.122425	0.0180667	0.332942	0.0407081	0.0288661	3.49158	9.76648	0.153583	0.11214	0.136054	0.214392	0.135543
ENSG00000100095	SEZ6L	Tissue enriched	brain	Group enriched	brain.cerebellum,brain.cerebrum,pituitary	8.668	0.452827	0.141202	43.3561	0.159333	0.271439	0.075866	0.0455859	0.0455482	0.134366	0.14137	0.749141	0.0244595	0.0281176	0.0646872	0.0743	0.0614414	0.319963	0.0080393	0.193326	0.232504	0.151263	0.0167023	0.0570815	0.335805	0.26348	0.192764	1.46254	0.345994	0.112411	0.0351106	0.130423	0.0420918	0.662173	0.0258524	0.0806744	0.0614083	21.5924	14.8937	0.0482249	0.0988669	0.154276	0.0267763	0.0367023
ENSG00000101489	CELF4	Tissue enriched	brain	Group enriched	brain.cerebellum,brain.cerebrum,pituitary	9.30851	0.626045	0.032736	65.7295	0.423282	0.579274	0.185872	0.163387	0.192362	0.185061	1.01026	0.167225	0.345248	0.0718327	0.303606	0.364636	0.511946	0.834624	0.380682	0.581462	0.381527	0.243968	0.209907	0.30392	0.727233	0.329966	0.915604	0.770401	1.8616	1.00003	0.104735	0.220098	0.103779	0.37846	0.0985189	0.065265	0.0270871	34.8298	21.6103	0.210695	0.119527	0.196542	0.039935	0.170278
ENSG00000161082	CELF5	Tissue enriched	brain	Group enriched	brain.cerebellum,brain.cerebrum	0.194357	0.0380893	0.00243735	17.2366	0.149684	0.0829703	0.316002	0.0063544	0.522481	0.00841844	0.00618687	0.0255386	0.0408566	0.0166194	0.0329767	0.00420212	3.37133	0.0597592	0.0222521	0.0737858	0.168011	0.350218	0	0.0590385	0.10676	0.0184724	0	0.209132	1.11971	0.0404502	0.00559716	0.0134408	0.0117485	0.0562105	0.00892271	0.0170771	0.0272766	24.1802	19.6489	0.540906	0.0494448	0.281471	0.0314137	0.479251
ENSG00000119737	GPR75	Tissue enriched	brain	Mixed		1.17005	0.877007	0.671854	8.27503	0.391344	0.252261	1.19365	0.609745	1.28987	0.719974	0.955409	0.241774	0.269855	0.811587	0.580311	0.764701	1.49234	0.213393	0.316587	1.06575	0.464402	0.537931	0.191244	0.456522	0.404811	1.23806	1.22601	0.621053	0.736984	1.49013	0.525973	0.599259	0.912377	1.31671	0.624126	1.12277	0.130272	1.95713	2.8812	1.32952	0.841032	0.651008	0.748031	1.25569
ENSG00000114757	PEX5L	Tissue enriched	brain	Enhanced	brain.cerebrum,nerve	0.274534	0.118442	0.0289486	35.0277	0.050756	0.263441	0.186164	0.0739443	0.390978	0.120672	0.0244936	0.0658263	0.103134	0.00847274	0.125033	0.03831	1.52348	2.34702	0.00651077	0.202952	0.0422649	0.05925	0.0518957	0.0359826	0.142934	0.0128601	0.0353089	0.170139	3.61287	0.170788	0.0774329	0.0183862	0.133929	0.203933	0.0622333	0.047697	0.0154081	1.32504	9.67374	0.103651	0.0738968	0.0278139	0.0200545	0.0880434
ENSG00000173786	CNP	Tissue enriched	brain	Expressed in all		20.5122	26.0093	10.9773	294.944	16.5149	15.0391	21.4151	37.0601	28.0151	19.8198	32.1401	12.489	30.5434	9.18022	19.3219	29.0401	26.4212	5.97757	22.4389	30.1966	15.5422	22.9355	6.27987	23.6689	14.2277	25.4585	20.0255	18.0232	13.7734	20.6047	29.3744	29.2537	21.4886	21.9797	16.457	24.195	6.6435	41.1559	168.086	20.733	26.2701	17.8501	31.3447	21.9454
ENSG00000185518	SV2B	Tissue enriched	brain	Group enriched	brain.cerebellum,brain.cerebrum	0.792974	0.224784	0.0135885	23.695	0.203639	0.0809586	0.0844154	0.0741022	0.19653	1.29085	0.232551	0.329533	0.154046	0.0645884	0.154465	0.330428	0.0116236	0.274986	0.136037	0.514254	0.25059	0.466927	0.139901	0.0864984	0.245408	0.189565	0.143141	0.198417	0.956419	0.0685418	1.04324	0.0883653	0.847604	0.445343	0.16126	0.132295	0.0202616	29.0223	10.2455	0.68034	0.124311	0.215807	0.0689117	0.184451
ENSG00000128872	TMOD2	Tissue enriched	brain	Enhanced	brain.cerebrum,nerve,brain.cerebellum	4.58426	5.56165	0.383959	58.004	3.33803	1.7073	4.74517	3.36236	5.13116	3.88118	4.42921	2.32289	1.87635	0.48479	3.16494	3.78863	4.70578	0.512752	1.34262	2.39304	3.50701	1.42512	0.550965	2.75582	3.33909	4.93994	3.19838	2.23493	2.3192	3.27122	3.39964	4.01107	3.71049	1.66466	2.88096	3.52052	1.25712	33.6718	32.882	4.36019	7.22857	2.53839	2.19053	6.10701
ENSG00000221946	FXYD7	Tissue enriched	brain	Tissue enriched	brain.cerebrum	0.420916	0.812108	0.203049	44.3716	0.0917033	0	0.255311	0.0591973	0.249626	0.0734093	0.126295	0.0404028	0.0223297	0.0511183	0.178104	1.24047	0.237021	0	0.0924043	0.111222	0.0339572	0.112109	0.401365	0.191484	0.258894	0.101604	1.5406	0.257493	0.286585	0.0315013	0.679451	0.260466	1.16903	0.0681557	0.440642	0.432705	1.73452	6.39532	68.678	0.725784	3.47715	0.51661	0.214999	0.752316
ENSG00000129159	KCNC1	Tissue enriched	brain	Tissue enriched	brain.cerebellum	0.282347	0.0488595	0.00248238	7.67175	0.0356717	0.0694024	0.0695153	0.0334948	0.0188494	0.00941202	0.0223655	0.00547453	0.0117592	0.00116549	0.00698152	0.00108228	0.00812527	0.0366996	0.0091283	0.0704902	0.0772192	0.019319	0.0988314	0.0511532	0.0601204	0.054523	0.027673	0.0701543	0.996472	0.0210799	0.0144915	0.00337245	0.0113552	0.0395427	0.0144196	0.020479	0.0125595	39.6386	4.44661	0.0557321	0.0566659	0.049215	0.0150225	0.0184253
ENSG00000176887	SOX11	Tissue enriched	brain	Enhanced	brain.cerebrum	0.00535193	0.0155717	0.00101063	2.64648	0.091074	0	0.0307583	0.0045765	0.00497764	0.00819758	0.0163306	0.210172	0.00645439	0.00156517	0.0152804	0.00632502	0.0015737	0	0.0022769	0.00964088	0.0651657	0.0601856	0.0134243	0.0045426	0.030898	0.194655	0.118044	0.0205549	0.027101	0.0318664	0.0075482	0.0129367	0.00283434	0.000691292	0.00896023	0.0036766	0.00174629	0.0762523	0.838695	0.103854	0.00782702	0.241747	0.00240724	0.00406531
ENSG00000090932	DLL3	Tissue enriched	brain	Group enriched	brain.cerebellum,brain.cerebrum,pituitary,testis	0.0232949	0.0664377	0.00439868	20.8175	0.0190027	0	0.0126124	0	0	0.0108254	0.00704553	0.0201794	0.0060696	0	0.016222	0.12037	0.0271701	0	0.0232905	0.0593543	0	0.0077187	0	0.0159419	0.0217155	0	0.0208863	0.0193344	0.52464	0.11796	0.0724097	0.0300885	0.0085065	0.0115238	0.00652587	0.0080747	0.0209012	0.912729	3.36994	0.0363703	0.0278772	0.0470401	0.0187767	0.0201929
ENSG00000154917	RAB6B	Tissue enriched	brain	Enhanced	brain.cerebrum	9.8929	2.37898	6.01174	106.17	3.00382	2.03509	2.61611	4.19741	17.1136	5.61052	3.19127	13.071	2.68988	0.145811	1.71063	3.33963	1.58097	0.954614	2.08001	2.58066	1.86979	4.30077	0.536454	0.662353	1.33419	7.10967	5.52221	4.00752	4.25002	5.10319	1.67423	1.05037	2.74187	1.52511	1.86384	0.916325	0.904351	13.0299	19.9056	1.40153	1.19592	1.10121	1.22376	1.43474
ENSG00000067840	PDZD4	Tissue enriched	brain	Expressed in all		3.6222	1.47243	1.07875	56.7119	2.34311	1.19568	3.02251	1.98288	7.60057	1.85259	1.98917	1.29698	0.426079	0.243269	2.46902	1.49605	0.577935	0.384447	0.123268	3.49414	1.10366	1.66836	0.759549	2.81941	1.74925	3.55758	6.6248	1.08591	2.68051	0.687244	0.583751	1.56759	2.21928	1.45936	10.3974	5.82768	7.16108	150.611	98.1612	3.76664	7.60159	4.48247	2.18465	8.67643
ENSG00000157782	CABP1	Tissue enriched	brain	Group enriched	brain.cerebellum,brain.cerebrum	1.28962	0.435699	0	36.5093	1.35249	0.406349	1.61277	1.17965	1.35799	6.14525	0.800846	1.58393	6.39096	0.0233985	0.438645	0.235632	0.553763	0.0769873	0.989304	1.53776	1.02249	0.086999	0.65675	0.46846	0.779919	1.50242	0.635176	0.828845	0.598118	0.235472	0.206287	1.98622	1.06443	0.561764	1.75281	1.52933	0.0556494	16.0393	30.2033	1.13901	1.05704	0.748296	0.352382	1.3344
ENSG00000145794	MEGF10	Tissue enriched	brain	Enhanced	brain.cerebrum	1.57151	0.13314	0	7.96347	0.144239	0.0818697	0.762282	0.13172	0.144492	0.123699	0.101047	0.131211	0.0659984	0.10283	0.0227461	0.0624308	0.110654	0	0.151729	0.694951	0.189	0.93444	0.763951	0.0663562	0.130411	0.260841	0.118497	0.0493768	0.458614	0.0900699	0.233117	0.0555373	0.0533605	0.863476	0.1253	0.052033	0.00752537	2.13281	5.13362	0.440177	0.153751	0.111539	0.0341159	0.0608465
ENSG00000074317	SNCB	Tissue enriched	brain	Group enriched	brain.cerebellum,brain.cerebrum	2.37536	0.0761915	0	146.222	0.105179	0.196773	0.0556098	0.0340464	0.0611999	0.0236124	0.0414757	0.279026	0.0968459	0	0.0255041	0.151023	0	0.172922	0.0758325	0.0236488	0.0571867	0	0.560879	0.15018	0.166684	0.0832984	0.20068	0.0385436	0.227862	0.00978163	0.0370372	0.108492	0.0623283	0.234484	0.0472895	0.000989962	0.126076	205.117	129.762	0.0745793	0.040172	0.148452	0.0309897	0.0151866
ENSG00000197322	C17orf102	Tissue enriched	brain	Group enriched	brain.cerebellum,brain.cerebrum	0.0053124	0.0071345	0	0.597537	0.00260646	0	0.0283611	0	0.0181793	0	0.0105397	0.0022944	0.0594044	0.00145916	0.00436204	0	0.00975573	0	0.0109771	0.0108276	0.00162462	0.00743317	0	0.00366093	0.00524335	0.0084164	0.0100435	0.0133985	0.0225715	0.00805988	0.00788154	0	0.00624191	0.0156792	0.00535653	0.00236376	0.00118881	0.845122	0.568948	0.00456887	0.00685504	0.00118469	0.00152618	0.0106372
ENSG00000131094	C1QL1	Tissue enriched	brain	Enhanced	nerve	0.424755	0.419835	0.0547591	15.5041	0.93625	1.42472	0.576461	0.672902	0.142742	0.316635	0.336743	0.212537	1.05033	0.0363084	0.0622933	0.0537218	0.0348605	0.39408	0.108921	1.61491	0.28039	0.0716291	0	0.182423	0.927663	0.630176	0.0990206	1.42793	0.231036	0.0565628	0.0214692	0.326671	1.13507	0.469643	0.546012	5.32534	0.108041	3.0611	14.1557	1.50685	1.90438	2.38696	1.09703	5.19533
ENSG00000105696	TMEM59L	Tissue enriched	brain	Group enriched	brain.cerebellum,brain.cerebrum,pituitary	13.0337	0.858677	0	160.086	1.36007	0.306533	1.16916	1.03448	0.610421	0.910292	1.92319	1.63482	0.352641	0.0200562	0.201846	0.0569013	0.205277	0.47774	0.9776	0.933883	0.647025	0.699659	0.367906	0.251925	1.63185	1.48622	0.00960002	0.419093	1.15102	0.275726	0.0624702	0.483204	1.22602	4.25931	3.21913	0.631458	0.158411	228.501	158.99	2.07004	2.57789	2.55188	1.7223	1.48295
ENSG00000123119	NECAB1	Tissue enriched	brain	Tissue enriched	brain.cerebrum	2.938	1.01123	1.22753	41.6957	1.21173	0.456181	5.13522	1.93624	1.74929	1.78682	1.85247	5.14991	2.33952	0.109104	5.85921	0.432544	3.43772	0.0586646	1.06862	3.538	1.39015	0.581717	0.106645	0.613646	0.67286	6.46028	1.22801	0.512178	7.08342	2.05634	0.280391	2.92843	0.221529	0.051484	0.052692	0.0521387	0.545329	0.283962	8.23429	0.0828706	0.136804	0.0368658	0.0476891	0.105515
ENSG00000144460	NYAP2	Tissue enriched	brain	Not detected		0.0602351	0.0174427	0.00581568	0.946416	0.0212987	0.0259036	0.0114472	0.0592879	0.0077748	0.0092969	0.0225472	0.00375695	0.000613875	0.0011622	0.146205	0.0426407	0	0.00435165	0.00222952	0.00140057	0.0196482	0	0.0751858	0.0145569	0.0184544	0.0021338	0.0290152	0.0259245	0.0415488	0.00137685	0.0231669	0.0878543	0.0088983	0.0227861	0.112174	0.0370198	0.00353378	0.455988	0.231158	0.027495	0.0314173	0.0207899	0.101494	0.00702182
ENSG00000184261	KCNK12	Tissue enriched	brain	Enhanced	nerve	0.149343	0.12164	0.0118328	2.52307	0.0562286	0.0135073	0.0408533	0.0131515	0.0275268	0.0418157	0.0164603	0.0028785	0.0255821	0	0.0217887	0.119815	0.0589437	0	0.156264	0.063643	0.0170317	0.00573333	0.0278105	0.0212722	0.0144747	0.0104476	0.0499581	0.0615049	0.153671	0.0403379	0.15687	0.0431557	0.103093	0.348517	0.0428821	0.0413175	0.03069	7.25844	2.77731	0.048265	0.0282186	0.115479	0.102307	0.131064
ENSG00000187902	SHISA7	Tissue enriched	brain	Enhanced	brain.cerebrum,pituitary,brain.cerebellum	0.363514	0.0162318	0.592277	8.82506	0.0317134	0.0073858	0.0218704	0.00501877	0.00677796	0.0147393	0.0238763	0.0144373	0.00448086	0.000977843	0.00177124	0.00122122	0.0203505	0.0126876	0.0176555	0.0165	0.050285	0	0	0.0269847	0.0502534	0.0195389	0.0178877	0.0287143	0.904342	0.00477713	0.0153084	0.0244949	0.0443763	0.106402	0.0285503	0.0306425	0.10628	5.59948	12.6613	0.0405052	0.0299235	0.0504101	0.0141321	0.0308403
ENSG00000164082	GRM2	Tissue enriched	brain	Enhanced	testis	0.0710098	0.069278	0.221796	2.05681	0.00571193	0.0416174	0.150067	1.333e-07	0.0149533	0.00333364	0.069822	0.0806242	0.0101926	4.29e-08	0.034521	0.0783873	0.00874717	2.06e-05	1.06e-05	0.0252203	0.00439253	0.0436824	0.0975877	0.186713	0.0138936	0.0113717	0.180564	0.0460805	0.225566	0.0289742	0.0198676	0.142436	0.496207	0.0444055	0.213694	0.152063	0.117651	2.14329	2.66815	0.427846	0.169654	0.101521	0.100441	0.274697
ENSG00000135472	FAIM2	Tissue enriched	brain	Group enriched	brain.cerebellum,brain.cerebrum	36.6714	5.17452	0.0820253	190.837	4.22912	1.9691	4.63479	3.43433	7.72697	3.0273	10.3506	5.51165	0.701278	0.0325974	1.08793	2.84045	1.81162	0.466835	0.196425	10.6334	2.96828	0.80402	0.401588	0.354826	3.68798	10.988	1.30043	1.2135	19.3605	0.444845	2.41225	5.13786	0.487578	2.33876	0.97766	1.80518	0.122698	111.859	117.424	0.675972	2.84709	1.39253	0.536924	5.72778
ENSG00000196990	FAM163B	Tissue enriched	brain	Enhanced	brain.cerebrum	7.15689	0	0.0732855	38.1286	0.414802	0	0.0173713	0.0355453	0.00789338	0.0651087	0.572511	0.498046	0.091797	0.967546	0.0387694	1.12308	0.0119123	0	0.742662	0.0450299	0.370288	0.184185	0	0.0167123	0.0213712	0.0525379	0.0663453	0.232149	0.771221	0.0154821	0.0232849	0.181181	0.0366998	1.09288	0.0297996	0.423853	0.0135068	4.17361	11.7376	0.00948716	0.0700386	0.240491	0.0102911	0.104523
ENSG00000156959	LHFPL4	Tissue enriched	brain	Group enriched	brain.cerebellum,brain.cerebrum,pituitary	1.61736	0.0737489	0.0161945	11.1449	0.231907	0.128072	0.0311679	0.0277812	0.0246457	0.0174624	0.0221554	0.00594138	0.0306832	0.00117959	0.0690999	0	0	0.0919139	0	0.0469364	0.246372	0.0134181	0	0.0454778	0.168862	0.0513438	0.0130008	0.22674	0.432365	0.019327	0.0158374	0.0045478	0.00923607	0.092872	0.0167609	0.0216068	0.00683399	5.84854	3.00441	0.0177464	0.019732	0.0751731	0.0275776	0.0170643
ENSG00000102385	DRP2	Tissue enriched	brain	Tissue enriched	nerve	0.320724	0.252941	0.13664	6.20002	0.294537	0.168868	0.65072	0.24357	0.171553	0.158259	0.264475	0.060483	0.0264109	1.43e-08	0.0423167	0.0722694	1.18625	0.0067325	0.0453524	1.01045	0.388763	0.0120619	0.010991	0.0538757	0.164982	0.530185	0.0279557	0.0541209	0.432275	0.00838603	0.0678401	0.219789	0.409419	0.0461595	0.356154	0.492453	0.0451075	0.276593	5.16615	0.120601	0.398072	0.642246	0.0879998	0.207316
ENSG00000131095	GFAP	Tissue enriched	brain	Group enriched	brain.cerebellum,brain.cerebrum	0.37626	0.771296	0.0268468	1983.87	0.339077	0.157771	0.169372	0.0761728	0.926386	1.04476	0.313228	1.57394	0.577534	0.0741771	0.488714	0.163771	0.12298	0.258346	0.0380704	0.349189	0.0756877	0.203409	0	0	0.0345531	0.564574	0.128659	0.340647	0.786688	0.118067	0.032507	0.0712446	1.01588	0.415351	1.06972	0.103312	0.950963	335.514	1570.36	2.98249	0.184467	0.224364	0.154394	0.102748
ENSG00000139364	TMEM132B	Tissue enriched	brain	Group enriched	brain.cerebrum,nerve	0.133777	0.12998	0.00635575	11.948	0.239202	0.117425	0.554532	0.323982	0.15095	0.138521	0.23946	0.288841	0.0547115	0.00483064	0.0207291	0.0937449	0.110552	0.0342018	0.10536	0.252287	0.247354	0.951282	0.0282866	1.32196	0.115435	0.13103	0.0110092	0.169529	0.598935	1.91607	0.212561	0.0817234	0.135169	0.0248449	0.426581	0.269485	0.0107244	0.78658	6.07318	0.0720406	0.855872	0.252312	0.305682	0.330571
ENSG00000186047	DLEU7	Tissue enriched	brain	Enhanced	brain.cerebrum,nerve,brain.cerebellum	0.0863634	0.108302	0.00952228	2.34152	0.0955092	3.25e-06	0.0603351	1.51333e-05	0.0782137	0.0485686	0.000376067	0.0251558	0.185086	0.0122332	0.0354711	2.26e-06	0.0349212	0	0.036026	0.0671526	0.0923064	0.0110646	0	0.11985	0.073844	0.0136123	0.0790463	0.0316493	0.281968	0.14065	0.0193422	4.35e-06	0.10654	0.111411	0.0631851	0.06666	0.325879	1.19071	1.33824	0.0994142	0.0713747	0.0857718	0.0266973	0.0473089
ENSG00000152977	ZIC1	Tissue enriched	brain	Tissue enriched	brain.cerebellum	0.0660025	0	0.00539858	10.3255	0.043459	0.131352	0.0502694	0.258761	0.00415414	0.0806535	0.220238	0	0.00124709	1.36234	0.275713	0.116945	0.0582628	0	0	0.0197621	0.0929127	0	1.17903	1.27474	0.576927	0	0	0	0.174204	0.0024477	0.0011254	0	0.720079	0.013459	0.112488	0.00202065	0.0259135	144.236	4.05105	0.0980545	0.00693378	0.0168559	0.0117338	0.0261485
ENSG00000126861	OMG	Tissue enriched	brain	Group enriched	brain.cerebellum,brain.cerebrum	0.151418	0.024339	0.429604	72.2903	0.0600982	0.0444638	0.0110721	0.0162336	0.0020751	0.0126564	0.0043605	0.0052203	0.0275099	0.0125867	0.031891	0.0747456	1.333e-07	0	0.0107145	0.022261	0.142669	0.00796447	0.0077511	0.00695307	0.1169	1.28e-05	0.182403	0.0802708	0.0334774	5.96e-05	0.0289465	0.0508538	0.434447	0.110759	0.256276	0.241423	1.48866	9.29348	31.0802	0.460135	1.39989	0.224949	0.303989	0.811418
ENSG00000176049	JAKMIP2	Tissue enriched	brain	Group enriched	brain.cerebellum,brain.cerebrum,nerve,pituitary	2.79386	0.903589	0.25758	16.7931	0.4039	0.287549	0.953766	1.16951	0.150811	0.196762	1.44884	0.0852302	0.161476	0.778316	1.59015	0.884893	0.14448	0.149218	0.116839	0.356479	0.532441	0.137683	0.010555	0.161117	0.468762	1.40464	0.629328	0.384664	3.05683	0.0361528	0.80958	0.458661	0.130466	1.18574	0.231726	0.507496	0.270943	10.9896	6.34776	0.0453991	0.328833	0.236207	0.107411	0.0614265
ENSG00000184226	PCDH9	Tissue enriched	brain	Enhanced	brain.cerebrum	2.00856	0.432482	1.91244	36.24	0.467395	0.187033	0.236095	0.2812	0.360439	2.85428	1.58269	2.64025	1.92513	0.686485	1.06542	0.659785	0.565196	0.273008	0.0243595	1.58952	0.463145	0.167266	0.130776	0.0786091	0.267012	0.436554	0.742586	0.386807	0.970245	0.632454	0.602808	0.406822	1.22825	0.35905	0.629589	0.434264	0.115641	3.93567	12.8576	0.382961	0.548092	0.185163	0.0796223	0.354114
ENSG00000008056	SYN1	Tissue enriched	brain	Group enriched	brain.cerebellum,brain.cerebrum,pituitary	4.82932	1.18783	0.429123	115.562	0.509393	0.124741	0.285451	0.183666	0.734044	0.350917	0.911401	2.24287	0.136664	0.221669	0.353982	0.103247	0.84455	0.266355	0.948837	0.416813	0.677934	0.0514302	0.0775832	0.256067	0.522557	0.646277	0.150706	0.522585	1.19696	0.0576868	0.289481	0.347729	0.157523	0.975856	0.348822	0.276532	0.365291	54.7729	39.5281	0.131801	0.176168	0.409587	0.0692079	0.36759
ENSG00000182103	FAM181B	Tissue enriched	brain	Enhanced	brain.cerebrum,brain.cerebellum	0.392994	0.134328	0.00245763	7.1719	0.162513	0.130182	0.266833	0.056319	0.495474	0.173903	0.0457537	0.110439	0.177884	0.00148831	0.0267039	0.02372	0.340534	0.0241365	0.0401403	0.240733	0.0512458	0.336207	0.03464	0.0576228	0.276726	0.10513	0.0189049	0.144274	0.105438	0.223983	0.131816	0.370709	0.588125	0.314119	1.23026	2.53958	0.0169991	12.3645	12.3088	0.678617	1.68697	0.514727	0.495623	1.41242
ENSG00000188580	NKAIN2	Tissue enriched	brain	Group enriched	brain.cerebellum,brain.cerebrum,nerve	0.378802	2.15677	0.136886	63.517	0.240718	3.98004	0.107113	0.211895	3.29011	2.97611	0.252698	0.678986	0.15781	0.062763	0.101253	0.207572	1.99532	0.0071023	1.02965	1.0391	0.144696	0.0589	2.93506	0.0347137	0.0901993	0.36454	0.0745946	0.0279391	0.705222	0.102568	3.88627	0.407896	0.157419	0.049818	0.141147	0.238698	0.0204026	4.92431	13.2266	0.102255	0.10065	0.118273	0.0274425	0.143217
ENSG00000040731	CDH10	Tissue enriched	brain	Group enriched	brain.cerebellum,brain.cerebrum	0.696357	0.0194793	7e-07	18.1754	0.20417	6e-06	0.0557583	0.0448136	0.0412568	0.0121849	0.237824	0.0427927	0.0645844	0	0.138336	0.0174895	0.0226433	0.0084318	0	2.61889	0.251925	1.2e-06	0	0.0426034	0.0810968	0.0323397	0	0.0870485	0.390566	0.00571738	0.064868	0.0780244	0.0206893	0.177903	0.0135987	0.0252001	0.0109683	16.7131	5.68361	0.041656	0.0816226	0.0617421	0.010833	0.0174298
ENSG00000197971	MBP	Tissue enriched	brain	Tissue enriched	brain.cerebrum	6.07088	18.2835	13.7633	1427.5	13.635	14.437	11.15	16.9102	33.3222	7.39757	17.6863	12.7966	14.2594	7.35735	18.5259	23.6266	7.05178	4.89123	4.18338	10.7018	13.8362	7.67281	38.9633	20.3317	15.9751	7.89304	21.2727	12.1934	5.36861	22.0512	23.6134	18.8658	3.48728	0.71342	2.5927	2.35176	9.9085	146.188	1281.73	3.48072	4.21361	3.00049	2.79458	2.54013
ENSG00000120251	GRIA2	Tissue enriched	brain	Enhanced	brain.cerebrum,pituitary,brain.cerebellum	6.17725	0.147167	0	98.2723	0.24218	0.120923	14.9505	0.0796198	15.8863	0.0895125	0.0257161	0.0596997	0.330465	0	0.0288494	0.0772623	0.656535	0.520697	0.0667026	0.834306	0.077722	0.708682	0.00379212	0	0.0923451	6.69325	0.213539	0.313623	1.63333	0.001256	0.0720769	0.190093	0.0856431	0.31511	2.04522	0.0327334	0.0422665	33.9624	29.9901	0.833871	0.914742	0.0375981	0.0482452	8.45741
ENSG00000170390	DCLK2	Tissue enriched	brain	Enhanced	brain.cerebrum	2.03187	0.905778	0.242792	46.1644	1.2342	1.17396	2.99422	1.48315	1.7593	1.34305	3.08613	7.78674	1.34511	0.273348	1.2414	0.440413	2.67009	0.452338	0.858193	1.96846	1.96544	0.432934	0.228573	0.403411	0.985809	4.36628	0.623379	0.492487	3.28979	2.83559	0.334579	2.35755	2.43806	3.08413	4.73493	3.61948	0.0848534	10.2704	20.5519	2.67251	4.18287	2.84911	0.753903	4.19102
ENSG00000070808	CAMK2A	Tissue enriched	brain	Tissue enriched	brain.cerebrum	0.60896	0.283406	0.039461	136.128	0.228715	0.106299	1.45711	1.13911	0.87807	0.148896	0.300389	2.39181	0.441771	0.0444123	0.623349	0.0302604	0.283875	0.00874855	0.321027	0.6817	0.223226	0.0297167	23.6332	0.389734	0.130575	1.90287	0.129635	0.163614	0.0614312	0.00775078	0.0529474	0.543729	0.0674899	0.0479757	0.0770899	0.829296	0.0582412	2.0446	63.4098	0.048626	0.286481	0.131048	0.0400533	0.631505
ENSG00000108309	RUNDC3A	Tissue enriched	brain	Group enriched	brain.cerebellum,brain.cerebrum,pituitary	12.2868	0.454941	1.43235	91.3222	0.665313	0.8852	0.513573	0.282137	0.309676	0.145037	0.435304	0.468732	0.340237	0.0224986	0.0664019	0.266789	0.373164	0.955526	1.72265	0.349892	0.576628	0.0946252	0.0186984	2.6413	1.15545	0.523919	0.315511	2.27056	6.59683	1.71399	0.2139	0.205685	0.167463	4.72524	0.115368	0.253378	22.4732	147.836	114.492	0.500217	0.148043	0.923456	0.701983	0.309982
ENSG00000197106	SLC6A17	Tissue enriched	brain	Group enriched	brain.cerebellum,brain.cerebrum,pituitary	4.82546	0.209375	0.0110192	37.0657	0.0928802	0.0540618	0.0425069	0.284199	0.0776843	0.310848	0.074648	0.0282572	0.731142	0.00560751	0.0385738	0.0136217	0.010178	0.326791	0.81624	0.0558931	0.0776616	0.113152	0.0032181	4.36183	0.0988397	0.120466	0.0247408	0.660872	1.29735	0.330764	0.0100424	0.038182	0.0955637	0.578243	1.49814	0.0320079	0.0233452	29.2257	20.0689	0.192932	0.170836	0.0850749	0.18291	0.115137
ENSG00000072182	ASIC4	Tissue enriched	brain	Tissue enriched	pituitary	0.843233	0.026137	0.00369313	4.88114	3.3571e-06	1.125e-05	0.0428925	5.9667e-06	0.0264583	0.0839711	0.0568778	0.0162817	0.005963	0	0.224278	0.00998748	0.00864853	0	0.0464814	0.0214853	0.0057717	3.9667e-06	0	0.0131909	0	0.0543329	0.0321138	0.106663	0.411936	0	0.00695456	4.9e-06	0.116581	0.189837	0.114311	0.0824803	0.0135882	7.10846	3.39224	0.108593	0.353147	0.0441884	0.0361341	0.120304
ENSG00000130287	NCAN	Tissue enriched	brain	Group enriched	brain.cerebellum,brain.cerebrum	0.165193	0.00805713	0.0013928	87.4065	0.0462488	0.0166642	0.00345628	0.00183463	0.011043	0	0	0	0.0483686	0.0521608	0.00921768	0.0058789	0.00757793	5e-08	0.0014784	0.00405173	0.0103748	0.0814316	0	0.00239657	0.0562571	0.0037455	0.0044867	0.00335217	0.997626	0.0049014	0.0307134	0.100273	0.0128229	0.0152026	0.0122477	0.00616635	0.0204085	7.78593	23.0127	0.0171924	0.0272658	0.0259112	0.00799174	0.0140857
ENSG00000011332	DPF1	Tissue enriched	brain	Group enriched	brain.cerebellum,brain.cerebrum,pituitary,testis	0.230998	0.456297	0.0319685	11.8265	0.116267	0	0.0729898	0.00891943	0.11425	0.0801039	0.100685	0.0318479	0.00956956	0	0.0498257	0.184484	0.0349655	0	0.162971	0.0613735	0.0537864	0	0.0826285	0.0953434	0	0.128579	0.0458161	0.101095	0.929439	0.00929155	0.107863	0.0478668	0.0645703	0.0631361	0.419018	0.0520494	0.0122576	5.46135	8.51777	0.113584	0.137991	0.0407836	0.0402119	0.139023
ENSG00000113327	GABRG2	Tissue enriched	brain	Group enriched	brain.cerebellum,brain.cerebrum,pituitary	5.57336	0.216185	0	38.3241	0.312315	0.0633718	0	0.0271017	0.0206638	0.0163849	0.050789	0	0.0129906	0	0.00289378	0	0	0.0403445	0.395548	0.003492	0.250025	0	0	0	0.128963	0.110856	0	0.360578	0.220689	0	0	0.0306358	0.0105469	0.269404	0.00679909	0.00611844	0.0239293	26.2004	19.9391	0.0173003	0.00567897	0.0976391	0.00308798	0.00359649
ENSG00000130294	KIF1A	Tissue enriched	brain	Enhanced	brain.cerebrum,pituitary,brain.cerebellum	13.1637	0.966363	0.0258739	136.146	0.754181	1.2088	0.279697	0.0901971	0.355027	0.266073	0.171788	4.84611	0.114345	0.153599	0.178533	0.0490493	1.42446	8.65772	0.187153	4.67481	0.696068	0.0105551	1.8e-07	0.745012	0.828102	0.337521	0.376614	3.0006	10.0003	1.02692	0.0137292	0.0687787	0.149668	1.4628	0.131274	0.159314	0.100447	99.2537	117.589	0.137419	0.0432356	0.95239	0.0499366	0.168291
ENSG00000187135	VSTM2B	Tissue enriched	brain	Group enriched	brain.cerebellum,brain.cerebrum	0.14346	0	0	18.7403	0.0201773	0	0.022616	0	0.0460637	0.0128825	0.0109872	0.0175668	0.0212823	0	0	0.0692964	0.0206698	0	0	0	0.0516392	0	0	0.0118887	0.0154512	0.166752	0.0216463	0.0270414	0.0422867	0	0.0199234	0	0.0166179	0.0239609	0.0109399	0.00180607	0.0354202	22.3854	21.2604	0.0251723	1.97003	0.0674331	0.00803514	0.0957384
ENSG00000154118	JPH3	Tissue enriched	brain	Group enriched	brain.cerebellum,brain.cerebrum,pituitary	1.13538	0.272179	0.00573672	20.0496	0.180395	0.132125	0.0881389	0.581908	0.155601	0.100517	0.0291032	0.0189878	0.0126018	0.00912056	0.0278153	0.0395672	0.00534113	0.0367955	0.0154172	0.103802	0.0846922	0.0177207	0	0.0328444	0.241789	0.0753877	0.0305007	0.173048	0.475479	0.0126082	0.0272773	0.0278481	0.0430336	0.0802744	0.0281169	0.0233399	0.0172027	16.1731	16.8169	0.0633964	0.233916	0.125174	0.124018	0.205128
ENSG00000157542	KCNJ6	Tissue enriched	brain	Enhanced	pituitary,brain.cerebellum	0.108114	0.00836793	0	1.30186	0.0277821	0.046694	0.0036657	0.0012475	0.0006923	0.00117924	0.0164985	0.00325383	0.01814	0.000347857	0.010218	0.0375521	0.000754633	0.0378613	0.00706188	0.0562523	0.0371652	0	0.00178152	0.00338693	0.0278641	0.000502433	0.064827	0.212133	0.0301048	0.000961725	0.0035707	0.0099655	0.0780211	0.0122751	0.0429954	0.0195941	0.00089778	1.04349	0.388812	0.0349546	0.0394623	0.0285509	0.00861764	0.00259429
ENSG00000169933	FRMPD4	Tissue enriched	brain	Group enriched	brain.cerebellum,brain.cerebrum	0.0420135	0.0206334	0	8.07448	0.0755858	0.0372085	0.0360292	0.0352873	0.0392141	0.0451581	0.0265324	0.489408	0.0199863	0.00354134	0.0396293	0.00275498	0.011102	0.0083912	0.00406145	0.19093	0.10787	0.0017686	0.0813327	0.0151978	0.0436965	0.0381992	0.00359882	0.0413479	0.278919	0.0121999	0.00831466	0.0332979	0.0469149	0.0052915	0.0147202	0.144186	0.00776679	1.74838	3.49355	0.036413	0.0184758	0.216584	0.008033	0.0215983
ENSG00000136928	GABBR2	Tissue enriched	brain	Group enriched	brain.cerebellum,brain.cerebrum	3.16339	0.0409256	0	45.8561	0.0177307	0.0068956	0.262872	0.0248451	0.0316813	0.018121	0.0207777	0.0404099	0.0223904	0.00836759	0.0887298	0.0144336	0.00483373	0.00361555	0.0581966	0.0205037	0.0202957	0.0396368	0.102166	0.0565282	0.0180952	0.154667	0.00453233	0.131494	0.531519	1.08715	0.215877	0.98688	0.0290798	1.18652	0.0120556	0.158495	0.0245593	29.9337	19.3539	0.0204066	0.00831979	0.0141212	0.0111319	0.0116067
ENSG00000150394	CDH8	Tissue enriched	brain	Tissue enriched	brain.cerebrum	0.106841	0.0305876	0.0107978	15.0496	0.098185	0.374386	0.164598	0.214309	0.011718	0.063581	0.289573	0.168237	0.0563959	0.0223386	0.15483	0.0127278	1.63303	0	0.541099	0.364755	0.143328	0.32458	0.12476	0.0776998	0.255024	0.423248	0.0691969	0.0638594	0.295029	0.158217	0.0650715	0.715988	0.0212963	0.00422961	0.255763	0.181157	0.00499712	0.0908	2.76786	0.0539246	0.0435091	0.0167381	0.029707	0.0244825
ENSG00000136854	STXBP1	Tissue enriched	brain	Group enriched	brain.cerebellum,brain.cerebrum,pituitary	24.3091	7.29814	0.892869	193.729	5.71973	3.87318	18.2118	6.58552	29.486	18.6816	10.2535	10.9136	6.19186	1.3396	24.4773	4.45806	18.7612	4.65969	10.3942	7.66065	5.75842	6.87954	1.74121	6.80917	5.26147	14.9314	8.73802	6.17814	9.04376	15.2037	4.97446	7.58664	19.4607	15.426	11.7111	11.9897	0.470634	249.434	98.9862	17.0634	23.4634	5.63376	5.21966	22.9997
ENSG00000163288	GABRB1	Tissue enriched	brain	Group enriched	brain.cerebellum,brain.cerebrum,pituitary	0.144741	0.0136626	0.00446622	10.228	0.0507493	0.214176	0.0272059	0.047467	0.0178706	0.0376501	0.121882	1.67087	0.362254	0.0612157	0	0	0.0482444	0	0.169848	0.0309253	0.208867	0.00714317	0	0	0.0664457	0.0226515	0.006078	0.0102955	0.0760843	0.0977227	0	0	0.0177761	0.00568304	0.145653	0.00224321	0.00677841	0.846641	1.47768	0.0160288	0.0114355	0.0140898	0.00567292	0.000934887
ENSG00000166342	NETO1	Tissue enriched	brain	Enhanced	brain.cerebrum	0	0.302843	0.059272	28.0309	0.0648077	0	0.0338243	0.0827636	0.00534204	0.64985	0.0323913	0.276204	0.122364	0.0139819	0.0057722	1.25645	0	0	0	0.11702	0.160689	0.0761932	0	0.156754	0.0168349	0.00732167	2.45668	0.0622774	1.01477	0.968541	1.14715	0.131776	0.420823	0.00975999	0.030853	0.0348392	0.0658828	0.0619264	2.97873	0.130357	0.00827879	0.0127714	0.0149372	0.0585239
ENSG00000087495	PHACTR3	Tissue enriched	brain	Enhanced	brain.cerebrum,brain.cerebellum	0.933287	0.371319	0.330947	33.1972	0.343988	0.41354	0.00844642	0.894628	0.0724166	0.201949	1.72055	0.621516	0.386611	0.240649	3.40707	0.100395	3.53531	0.0312136	0.381321	0.12399	0.377148	0.0405949	6.6e-07	0.852492	0.412355	0.157875	4.56996	0.369851	0.338983	0.0459363	0.0798972	0.258359	0.471182	0.205303	0.0363908	0.217158	0.0573542	18.7648	25.782	0.0971166	0.149598	0.491212	0.151932	1.18161
ENSG00000213023	SYT3	Tissue enriched	brain	Group enriched	brain.cerebellum,brain.cerebrum,pituitary	0.382932	0.185159	0.00765825	7.49418	0.0476249	0.121617	0.0981331	0.108526	0.0644726	0.0613012	0.0536429	0.00783607	0.146224	0	0.113215	0.0991426	0	0.140751	0.465941	0.215893	0.0367239	0.156369	0.00601228	0.0275402	0.0883161	0.0890791	0.0402728	0.0566662	0.772862	0.291596	0.0551307	0.15909	0.0220611	0.287393	0.0574702	0.0666174	0.0177417	11.9614	6.99542	0.176874	0.0866468	0.0946076	0.0862189	0.043808
ENSG00000127561	SYNGR3	Tissue enriched	brain	Enhanced	brain.cerebrum,brain.cerebellum	7.49502	2.32492	0.415619	38.9694	0.861775	0.832257	0.0577371	0.334512	0.259539	0.123421	0.463385	0.262134	0.472211	0.0319369	0.374529	2.56031	0.539261	0.0189816	2.16101	0.190177	0.964087	0.547147	0.029071	0.180267	1.07637	0.634876	1.02561	0.786623	3.2996	0.097051	2.76738	0.535399	0.103838	0.653702	0.0842506	0.235586	0.347098	34.9304	31.4564	0.231351	0.17018	1.14467	0.202458	0.212947
ENSG00000160469	BRSK1	Tissue enriched	brain	Group enriched	brain.cerebellum,brain.cerebrum,pituitary	7.19512	2.8167	0.253733	55.6415	1.63059	1.61099	4.96105	2.22188	2.01838	0.673627	3.95565	4.85659	0.57189	0.0817625	1.37167	1.47982	1.96178	0.802353	1.14373	3.35671	1.45077	1.27096	0.0255384	0.597957	1.28217	4.36456	1.1733	1.54794	5.08671	2.6833	0.98114	3.39251	0.704352	6.10892	3.59738	3.30584	0.247182	62.1929	59.3862	2.98893	2.75589	2.27539	0.781055	3.60574
ENSG00000171368	TPPP	Tissue enriched	brain	Group enriched	brain.cerebellum,brain.cerebrum,pituitary	4.89449	0.542096	0.130048	74.9939	2.74794	3.63605	1.75907	7.86405	10.561	2.57061	1.65576	3.72607	2.28656	0.747451	10.6201	0.254149	1.03705	1.27756	2.15015	1.57937	1.46104	2.66655	2.15347	4.67751	6.74104	2.76118	2.55848	2.35375	1.07644	4.94464	1.18195	3.16523	1.03677	0.378704	2.48004	2.70435	0.0936952	20.8551	31.6778	1.05365	1.01496	1.50913	1.28411	3.01517
ENSG00000151917	BEND6	Tissue enriched	brain	Group enriched	brain.cerebellum,brain.cerebrum	1.61138	1.54104	0.236513	18.9072	0.920341	0.294372	2.15946	0.993561	0.65347	0.657398	3.53608	0.379993	0.453018	0.0898473	0.580003	0.634781	1.50215	0.0530063	1.42566	2.0263	1.12794	0.137246	0.0214049	0.461872	0.432276	3.05141	0.62547	0.660254	0.84365	0.437162	0.648415	2.80173	0.386351	0.224885	0.321672	0.59075	0.0162095	17.6965	7.20259	0.189173	0.849	0.173238	0.1063	0.436628
ENSG00000132639	SNAP25	Tissue enriched	brain	Group enriched	brain.cerebellum,brain.cerebrum	39.9873	3.75153	0.0263199	916.534	1.69902	3.22234	7.70903	0.519108	6.04912	0.454044	2.35993	0.745675	0.82307	0.396988	0.96283	0.377637	3.81475	1.43781	0.497056	3.745	2.01741	0.120473	0.0106461	0.101493	3.21928	6.98882	0.0469915	6.01045	3.71801	0.310667	0.205022	1.83584	0.910961	2.20663	2.45116	0.276552	0.509548	934.642	405.78	1.0642	0.469243	0.854136	0.25567	9.17219
ENSG00000145721	LIX1	Tissue enriched	brain	Enhanced	brain.cerebrum	0.101279	0.185976	0.0204456	16.9521	0.0619769	0.102931	0.105592	0.0232212	0.119835	0.00386676	0.0402822	0.0137094	1.55723	0.00150074	0.0765723	0.253287	0.0202546	0.00527475	0.25907	1.15423	0.176639	0.0147521	0.00581844	0.00389547	0.104456	0.139889	0.094125	0.0351816	0.0562217	2.83137	0.0712932	0.0111879	0.0113444	0.00557649	0.00486036	0.0160194	0.0260177	2.26164	9.73424	0.0104048	0.012786	0.109314	0.00477392	0.00826655
ENSG00000077080	ACTL6B	Tissue enriched	brain	Group enriched	brain.cerebellum,brain.cerebrum,pituitary	1.47124	0.044312	1.25e-07	21.1472	0.0741996	0.0972033	8e-08	0	0	0.037268	0.0100526	0	0	0	0	0	0	0.0910589	0	5.667e-07	0.0258167	0	0	2e-07	0.052659	0.124201	0	0.56473	0.42697	1.75e-07	0	0.0179806	0.0117097	0.246848	0.010751	0.0165297	0.0246508	45.8833	19.0642	0.0155318	0.0107769	0.123632	0.012744	0.0112082
ENSG00000144119	C1QL2	Tissue enriched	brain	Tissue enriched	brain.cerebrum	0	0	0	1.05416	0.00663756	0	0	0	0.00765718	0	0	0.00592738	0	0.003182	0.0056551	0.0537001	0	0	0.00506968	0	0	0.0077704	0	0.0164128	0	0.0054756	0.0152703	0	0.0733557	0	0.00925944	0	0.00910419	0.0028986	0.016554	0.0299748	0.00633513	0.653181	5.63346	0.373801	0.0196473	0.0024647	0.00536979	0.0577587
ENSG00000165566	AMER2	Tissue enriched	brain	Group enriched	brain.cerebellum,brain.cerebrum	0.165439	0.0361362	0.00404445	35.8579	0.0266971	0.019407	0.066981	0	0.806308	0.00200912	0.00250787	0	0.0114704	0	0.00335262	0.0113112	0.0176714	0	0.0432265	0.150072	0.0217613	0.0141576	0.00916518	0.0813449	0.0236296	0.0209801	0.00637668	0.011849	0.685119	0.0145926	0.0439916	0.0021319	0.192901	0.0152189	0.00709109	0.00240598	0.0195997	20.7423	17.8981	0.0159455	0.0233357	0.0369792	0.00308861	0.167816
ENSG00000205927	OLIG2	Tissue enriched	brain	Group enriched	brain.cerebellum,brain.cerebrum	0	0.0218811	0.0282134	40.972	0.0673988	0.12521	0	0.0036626	0.0213219	0.00418996	0.018388	0	0.0373479	0	0	0	0	0	0.0124967	0.00522843	0.0157607	0.00598333	0.00929642	0	0.165663	0	0.0190273	0.0920047	0.00791696	0	0	0.0823809	0.00882397	0.00251411	0.00856617	0.00266526	0.233249	3.61564	14.8915	0.0136395	0.00179238	0.0108091	0.00328455	0.00992979
ENSG00000087250	MT3	Tissue enriched	brain	Group enriched	brain.cerebellum,brain.cerebrum,nerve	18.8506	0.463288	0	261.134	1.20366	0	0.283814	1.57162	0.274998	0.522299	0.262221	1.82222	1.41239	0.0353524	0.36916	0.421542	0.491756	0	1.50666	0.600133	0.856522	12.896	0.200485	0.316599	0.612937	0.157802	0.440913	0.130427	6.07742	0.305628	4.74142	0.21386	0.688053	20.6754	0.880925	0.614085	0.423943	203.382	441.666	0.329468	1.35208	1.18597	0.347581	0.875824
ENSG00000105605	CACNG7	Tissue enriched	brain	Group enriched	brain.cerebellum,brain.cerebrum	0.390799	0.0436165	0.0036867	28.7356	0.0592551	0.0310461	0.00237456	0	0	0	0.00516003	0	0.00622383	0	0.0881325	0	0	0.0258761	0	0.014224	0.0274569	0	0	0	0.0607374	0.0387903	0.00962803	0.0477133	0.20452	0.00509832	0.00422008	0.0092044	0.0182889	0.0342451	0.0169625	0.0156473	0.03232	46.405	34.0464	0.017184	0.00796561	0.12804	0.00909928	0.0233609
ENSG00000010404	IDS	Tissue enriched	brain	Expressed in all		45.0905	28.963	23.9616	233.343	18.5766	17.5988	39.6883	22.5205	36.6841	22.0658	28.9053	23.4703	18.8969	6.86637	39.018	30.2585	45.0479	4.97037	14.7965	26.8318	21.6787	10.9959	6.97609	21.8581	24.7476	29.0824	30.5792	20.5594	8.87282	29.06	33.8847	28.4723	16.6332	9.44104	33.178	19.3276	19.2539	59.4813	143.771	21.0526	24.6515	10.4475	10.17	22.9321
ENSG00000166862	CACNG2	Tissue enriched	brain	Enhanced	brain.cerebrum,brain.cerebellum	0.717812	0	0	7.17371	0.00420859	0	0	0	0	0.0196847	0	0	0.0013017	0	0	0	0	0	0	0	0.0169264	0	0	0	0	0.0137837	0	0.0091515	0.098309	0	0	0	0.0106332	0.0345361	0.00160938	0.00292439	0.0029832	6.97273	1.69755	0.00436358	0.00355182	0.00399415	0.00190004	0.00137653
ENSG00000204278	TMEM235	Tissue enriched	brain	Group enriched	brain.cerebellum,brain.cerebrum	0	0	0	5.65754	0.0078052	0	0.00380406	0	0	0.00524776	0	0	0.0048432	0.00840009	0.00676484	0.047856	0.030513	0	0.0526764	0.0101669	0	0	0	0	0	0	0	0	0.0628252	0.0104464	0.0033624	0	0.0179953	0.0152117	0.00815502	0.00945451	0.00878508	2.18895	10.8451	0.0129807	0.00933849	0.00486627	0.00417436	0.00127621
ENSG00000164434	FABP7	Tissue enriched	brain	Enhanced	brain.cerebrum,brain.cerebellum	0.175839	0.063153	0.0166147	50.2541	0.582738	0.0526795	0.0187495	0.484399	0.0644144	0.892385	0.0173603	0.0939903	0.426696	0	0	0.0462606	0.00564463	0	0.362455	0.187254	0.0979765	3.02217	1.92951	3.09355	0	0.0153694	0	0.174038	0.14115	0.0048943	0.041137	0.293451	0.044581	0.0109497	0.0108212	0.0074886	0.0232679	46.2916	13.0576	1.35155	0.245285	0.0244272	0.0306609	0.00243452
ENSG00000196876	SCN8A	Tissue enriched	brain	Enhanced	pituitary,brain.cerebellum	0.896062	0.347896	0.322585	11.2084	0.550014	0.0926561	0.370342	0.101445	0.208425	0.155302	0.861135	0.0691357	0.451354	0.562808	0.0948646	0.230886	0.421432	0.24695	0.0795927	0.43157	0.762947	0.246179	0.0262876	0.088835	0.11535	0.124423	0.414767	0.575279	1.76348	0.136668	0.224419	0.134175	0.052784	0.161668	0.0235189	0.0989927	0.0351311	4.72804	1.53673	0.214903	0.12489	0.260593	0.0566838	0.0511821
ENSG00000176956	LY6H	Tissue enriched	brain	Group enriched	brain.cerebrum,pituitary	0	0.400222	0.0349431	29.757	0.154365	2.20141	0.0887927	0.237243	0.741151	0.0816995	0.125535	0.0007989	0.0365782	0	0.190527	0.203826	1.40333e-05	1.5e-06	0.0555956	0.135999	0.0739714	0	0.0499214	0	0.549469	0.430694	0	2.75232	1.12724	0.0349637	0	0.225875	0.420391	0.112382	0.211905	0.26583	0.0483561	1.06016	74.5167	0.341664	0.237543	2.10037	0.507067	0.563047
ENSG00000106089	STX1A	Tissue enriched	brain	Group enriched	brain.cerebellum,brain.cerebrum,pituitary	5.98855	1.92306	7.33635	83.6578	1.67548	3.30959	2.63747	1.12979	2.22832	0.759264	7.0884	0.51895	0.427757	0.168595	1.90702	0.942726	1.90779	1.80269	2.30184	1.55663	1.84032	0.930182	0.158539	1.12192	3.11893	2.27855	1.06116	7.32791	2.14135	1.56778	0.544854	3.06525	1.55719	1.82284	2.95443	2.85802	2.25065	57.3894	33.5162	2.49841	3.64846	3.04924	1.16946	3.23494
ENSG00000184221	OLIG1	Tissue enriched	brain	Group enriched	brain.cerebellum,brain.cerebrum	0	0.0288959	0.422414	59.7405	0.0573532	0.116179	0.0104131	0.0304454	0.0175351	0.0147563	0.0332482	0.0238078	0.871945	0.0150906	0.225338	0.00356836	0	0.0240185	0.0105405	0.0160212	0.0206029	0.0835049	0.405584	0	0.127576	0.0473813	0.510811	0.222577	0.390794	0.0061748	0.0107453	0.0670808	0.0479808	0.0128797	0.0315673	0.00235185	2.61054	16.5126	73.0837	0.105231	0.0246569	0.0322296	0.0275951	0.0228375
ENSG00000203772	SPRN	Tissue enriched	brain	Not detected		1.39441	1.11559	0.406015	11.8903	0.718168	1.8973	0.816639	0.663215	0.805352	0.495827	1.01291	0.363073	0.60825	0.577947	0.749889	1.32787	0.761651	0.283016	0.963912	1.13467	0.587279	0.756596	0.531438	1.158	1.40202	0.700293	1.53234	1.6512	1.62853	0.818865	0.810915	0.72394	0.00157689	0.0053336	0.0047778	0.0178579	0.00128124	0.28168	0.221515	0.0183325	0	0.0121803	0.0115959	0.0364192
ENSG00000135298	BAI3	Tissue enriched	brain	Enhanced	brain.cerebrum,pituitary,brain.cerebellum	3.64301	0.866338	0.00688633	30.0472	1.01385	0.311708	2.74952	1.0687	0.906459	0.755008	2.17669	0.866008	0.527162	0.204211	1.62803	0.0443034	2.17918	0.053442	0.382286	0.488441	1.93512	0.748755	0.0481689	0.191699	0.890421	4.95249	0.51526	0.248014	2.12423	0.871717	0.165683	0.992226	0.401202	0.350211	0.757301	1.32164	0.0216561	15.6436	8.22698	0.306105	0.66405	0.438765	0.15086	0.612574
ENSG00000163032	VSNL1	Tissue enriched	brain	Group enriched	brain.cerebellum,brain.cerebrum	29.6098	1.58475	0.0347732	382.87	5.11489	0.0752801	1.36992	60.427	3.16352	0.33781	0.211137	36.4718	2.18696	11.5795	4.06643	0.269103	5.49104	0.328554	5.06154	5.1891	8.00039	3.18933	0.412679	12.6431	0.184627	1.74848	0.334517	0.812718	0.515299	0.451282	13.701	4.57109	0.158044	4.54868	0.10613	0.19248	0.142282	162.196	101.269	1.21774	0.315855	0.628529	13.47	1.13621
ENSG00000197430	OPALIN	Tissue enriched	brain	Tissue enriched	brain.cerebrum	0	0	0.0226023	44.7111	0.00923703	0	0	0	0.0025129	0	0.00512913	0	0.0130051	0	0	0	0	0	0	0.00855087	0	0	0	0	0	0	0	0.00355127	0.0200348	0	0.0066582	0	0.018683	0.00217315	0.0120943	0.00348974	0.049027	6.85692	45.6421	0.0192161	0	0.00420954	0.00683454	0.00477258
ENSG00000163630	SYNPR	Tissue enriched	brain	Group enriched	brain.cerebellum,brain.cerebrum	0.274015	0.104845	0	44.0109	0.118238	0.185951	0.00643348	0.0069574	0.10966	0.0236421	0.0306478	2.91107	0.0248986	0	0	0.0137746	0	0	0.0399093	0.0426215	0.0894324	0.43768	0	0	0.138091	0.0444058	0	0.509191	0.00975911	0.0853741	0	0	0.0195032	0.0109367	0.0129504	0.0021524	0.0374769	42.6025	40.136	0.0276073	0.00951939	0.0205998	0.00607038	0.00210129
ENSG00000174521	TTC9B	Tissue enriched	brain	Group enriched	brain.cerebellum,brain.cerebrum	0.449113	0.293869	5e-08	22.8676	0.126762	0.198182	0	0.019351	0.0178754	0.0251192	0.0245639	0	0.0139133	0	0	0	0	0	0	0.0203057	0	0	0	0.0248441	0.125426	0.0767033	0	0.0783996	0.0437916	0	0	0	0.112328	0.2272	0.180423	0.11591	0.0533372	62.7467	28.7099	0.0651376	0.0931275	0.308733	0.0383379	0.0727014
ENSG00000107295	SH3GL2	Tissue enriched	brain	Enhanced	brain.cerebrum,brain.cerebellum	0.14417	0.166456	0.00791808	89.5506	0.614394	0.230698	2.10548	0.446425	2.153	0.112268	0.0881439	2.3755	12.7349	0.0272846	1.24474	0.0197299	1.54935	0.697551	0.0178301	1.87977	0.586992	0.0060171	0.0159246	0.045204	0.453461	1.52326	0.0703205	3.04554	6.8407	1.32737	0.0206407	0.489409	0.134943	0.0568567	0.0520959	6.15723	0.0684398	169.392	45.3784	0.120392	0.266969	0.237644	0.046655	1.99343
ENSG00000036530	CYP46A1	Tissue enriched	brain	Group enriched	brain.cerebrum,pituitary	1.61193	0.244744	0.0412425	30.0309	0.175561	0.136581	0.760225	0.180637	0.616158	1.17178	0.343297	2.4125	0.695172	0.113535	0.253522	0.390946	0.745152	0.220189	0.0828198	0.532087	0.142128	0.647495	0.328265	0.110728	0.180057	0.673018	0.0961342	0.141277	1.02922	0.718659	0.17766	0.256985	0.367444	0.458239	0.196931	0.326239	0.020598	1.80158	14.9735	0.508183	0.660848	0.120781	0.0800043	0.510178
ENSG00000166897	ELFN2	Tissue enriched	brain	Group enriched	brain.cerebrum,testis	0.535338	0.0236923	0.0425966	11.0632	0.020768	0.0398373	0.0082423	0.0195211	0.0794365	0.0523525	0.544681	0.00575	0.146353	0.0023294	0.6253	0.0557944	0.00615367	0.0263955	0.00746013	0.527132	0.0169892	0.0183193	0.0078949	0.258718	0.0326106	0.00392053	0.021785	0.100582	1.16157	0.0041738	0.0481521	0.0210127	0.0513741	0.0675409	0.0128725	0.041472	0.038087	0.546944	8.62698	0.049689	0.0758654	0.0506847	0.0118512	0.0845033
ENSG00000168959	GRM5	Tissue enriched	brain	Tissue enriched	brain.cerebrum	0.00561303	0.00582713	5e-08	11.6802	0.00793076	1e-07	0.0253273	0.00548297	0.116341	1.4e-07	2e-07	7.5e-08	0.038951	0	0.0705338	2e-08	0.0102754	0	0.00558755	1.667e-07	7.5e-08	6.67e-08	6e-08	1e-07	0.00381585	0.0140689	0.00333153	3.33e-08	1.33469	5e-08	0.00242774	5e-08	0.0260536	0.00419049	0.140041	0.00395929	0.00589121	0.921874	6.24217	0.0149219	0.013633	0.00540747	0.00394815	0.0289777
ENSG00000185742	C11orf87	Tissue enriched	brain	Group enriched	brain.cerebellum,brain.cerebrum	0.180802	0	0.00151647	15.5371	0.0122379	0.0143253	0.846589	0.0170208	0.214031	0.00622596	0.00219443	0.00528638	0.0163253	0	0.0212937	0.00224988	0.0041895	0	0.0253386	0.0961492	0.00744003	0.0339546	0	0.0141018	0.00521975	0.0192461	0.635968	0.037115	0.0299223	0.00376523	0.00331122	0.0113644	0.0197727	0.0418362	0.00613274	0.063771	0.0100273	2.13866	7.42695	0.0516955	0.434398	0.00592738	0.0121424	0.0415057
ENSG00000270898	GPR75-ASB3	Tissue enriched	brain	Not detected		6.34667e-05	0.000169733	7.5e-08	1.44384	0.0530795	4.07e-05	1.18e-06	0.000180633	1.474e-05	2.714e-05	0.0002005	9.5575e-05	4.265e-05	0.0241177	0.00018096	0.00010756	0	1.085e-05	3.76e-05	0.0019581	7.675e-06	0.26678	0.00024668	0.147573	0.0001663	6.2e-05	0.000216675	4.05e-05	0.0296493	0.00015875	1.934e-05	0.0001042	0.0588211	0.108168	0.0699157	0.104305	0.0170828	0.397111	0.269002	0.183404	0.0828486	0.105302	0.0520659	0.151993
ENSG00000101438	SLC32A1	Tissue enriched	brain	Group enriched	brain.cerebellum,brain.cerebrum,pituitary	0.0267002	0.0209869	0.111443	7.40536	0.0159019	0	0	0	0.0486838	0.00510444	0.00636497	0	0.00209869	0	0	0.00832228	0	0	0	0	0	0	0	0	0.025149	0.00887907	0.0221688	0.0113301	0.222608	0	0.0135571	0.0091868	0.00935746	0.00449469	0.00505293	0.00408298	0.0126912	5.11867	13.5165	0.00784354	0.012952	0.0371735	0.00254742	0.035544
ENSG00000165434	PGM2L1	Tissue enriched	brain	Mixed		2.35131	3.6331	1.59574	35.4331	3.15281	1.05065	4.40979	0.937043	3.47073	1.40504	3.40466	0.355558	1.01492	0.431545	1.52741	2.57536	0.605635	0.685577	0.899726	1.81543	3.1227	0.685864	1.6327	0.427464	1.33771	3.5774	1.1396	1.93497	1.37587	2.61785	2.37058	3.84755	1.17453	0.830673	2.36721	2.93947	0.624738	4.12703	8.85868	1.62308	4.24441	1.93345	0.386432	1.677
ENSG00000011677	GABRA3	Tissue enriched	brain	Tissue enriched	brain.cerebrum	0.0284757	0.0146619	0	15.2343	0.109639	0.0916204	0.334955	0.329632	0.014025	0.0308963	0.0181847	0	0.0272202	0	0.044576	0.0103485	0	0.0137373	2.71948	0.168742	0.0932746	0.00963033	0	0.208961	0.190434	0.0711249	0.0317203	0	0.809064	0.00906628	0.166882	0.760475	0.00662321	0.00341475	0.00393022	0.338449	0.0102226	0.800583	6.15097	0.00399536	0.136133	0.0287844	0.27525	0
ENSG00000126214	KLC1	Tissue enriched	brain	Expressed in all		36.3513	30.0961	20.1405	216.152	22.5294	14.4667	40.0672	31.0325	33.0872	31.4009	29.111	35.5844	12.729	7.12055	42.6713	28.0138	31.9887	6.77112	27.1584	28.9676	21.8773	17.5604	18.5317	29.1017	20.0531	40.5213	33.4477	21.6691	32.3759	24.4139	29.9264	29.5996	19.1948	12.3129	24.3993	21.0516	9.50116	10.8861	12.367	21.7395	28.6084	15.4702	17.6642	23.7145
ENSG00000188674	C2orf80	Tissue enriched	brain	Tissue enriched	brain.cerebrum	0	0.202045	0	17.2078	0.0881187	0	0	0	0	0	0	0.0180029	0.0328369	0	0	0	0.0214755	0	0	0.0436737	0.101268	0	0	0	0.152351	0.049648	0	0.0391419	0.175845	0	0	0	0.00572447	0.00552048	0.00608523	0	0.014992	0.325061	16.0553	0.0167684	0.00168555	0.029021	0.00197716	0.00487281
ENSG00000151834	GABRA2	Tissue enriched	brain	Group enriched	brain.cerebellum,brain.cerebrum	0.324107	0.492872	0.00857298	40.4189	2.31881	0.664536	0.462251	0.828601	0.0776552	0.957873	0.732547	0.0491125	5.17479	0.00884307	0.0393585	0.307432	0.724027	0.0123271	0.3629	0.206687	1.99634	0.13695	0.0120885	0.187966	5.26089	0.289577	1.18241	0.550688	0.530874	0.0853723	0.397109	0.181039	0.223883	0.0058358	0.0705269	0.0473407	0.00642308	2.5554	5.10075	0.198583	0.113027	0.439696	0.0287479	0.0133585
ENSG00000111674	ENO2	Tissue enriched	brain	Group enriched	brain.cerebellum,brain.cerebrum,pituitary	37.0469	16.5245	5.32249	215.737	9.86824	7.07098	23.3342	9.76013	19.942	6.26191	16.641	12.6565	3.39582	1.17072	19.6465	21.3102	5.29441	1.76894	10.1301	13.0968	12.5099	2.59866	0.826485	8.54079	9.5477	28.9083	10.3586	10.6518	6.13443	29.0068	19.7832	15.2963	13.7696	18.4631	47.2793	27.885	4.93893	461.316	155.132	20.9979	37.772	14.4099	7.3293	22.3049
ENSG00000101180	HRH3	Tissue enriched	brain	Group enriched	brain.cerebellum,brain.cerebrum	0.350526	0	0.0155626	4.84887	0.00522973	0	0	0.012274	0	0.0456873	0	0	0.0114833	0.0044138	0	0.0181967	0.00535587	0	0	0.150785	0.002916	0.017487	0	0.10808	0	0.0084357	0	0.0120763	0.267864	0	0	0.380718	0.014774	0.0342431	0.0189665	0.290085	0.0278379	24.8858	18.7305	0.0370586	0.0163826	0.0241375	0.0165857	0.0045188
ENSG00000152034	MCHR2	Tissue enriched	brain	Tissue enriched	brain.cerebrum	0.010546	0.0122681	0	4.20344	0.109107	0.0353304	0	0	0	0	0	0	0.00373178	0	0.00496164	0	0	0	0	0	0.05598	0	0	0	0.0799337	0.0046295	0	0.0553176	0.438394	0.00631893	0	0	0.0017698	0.00182039	0.000720447	0.0333126	0.000559949	0.00194755	1.02161	0.0039984	0.00725619	0.0137421	0.00134737	0.00159648
ENSG00000112309	B3GAT2	Tissue enriched	brain	Enhanced	brain.cerebrum,testis	0.23065	0.543519	0.21057	10.0478	0.239788	0.568997	0.405681	0.168276	0.20253	0.47003	0.212454	0.160043	0.119998	0.117655	0.237993	0.482214	0.214539	0.141178	0.232783	0.316157	0.661472	0.139214	0.0845932	0.305653	0.628586	0.411388	0.595917	0.303165	1.06212	0.317258	0.350954	0.186045	0.0401998	0.000767107	0.00824436	0.0795797	0.00110447	0.203082	1.0598	0.0119944	0.0048856	0.00303568	0.00527646	0.02291
ENSG00000160716	CHRNB2	Tissue enriched	brain	Group enriched	brain.cerebellum,brain.cerebrum,pituitary	0.9961	0.144154	0.0377077	11.0258	0.104825	0.185511	0.049838	0.0956938	0.062209	0.0302506	0.0297076	0.00353495	0.0480624	0.00611026	0.0267795	0.00878196	0.0589737	0.131416	0.0164872	0.0323193	0.156226	0.0390197	0.00712224	0.157829	0.157079	0.0900745	0.0110367	0.302376	0.650399	0.0180909	0.0156914	0.0190587	0.0240274	0.174975	0.0166214	0.0241084	0.0563596	6.7034	7.92805	0.201725	0.0213073	0.117662	0.0832958	0.0483366
ENSG00000139352	ASCL1	Tissue enriched	brain	Tissue enriched	pituitary	0.890488	0.0109641	0	7.64848	0.102999	0.0680795	0.122399	0.005598	0.83851	0.0791388	0.0176006	0	0.00496131	0.198205	0.0421276	0.418037	0.384998	0.0179121	0.0518523	0.182025	0.118121	0	0.00871902	0	0.020363	0.0683971	0	1.18697	0.105918	0.0449005	0.0380893	0.140832	0.0651978	0.997788	0.0347995	0.0605047	0.014649	3.91506	8.2271	0.0932432	0.362743	0.113967	0.0234322	0.579838
ENSG00000166257	SCN3B	Tissue enriched	brain	Enhanced	brain.cerebrum,pituitary	7.6637	0.710442	0.029025	68.8876	0.593144	0.687172	0.651311	0.554612	1.05165	1.15404	0.589506	0.669897	0.564005	0.0128244	0.376145	0.280902	0.770011	0.236057	0.283976	0.671305	0.704411	0.136598	1.2078	0.574772	0.570989	1.2564	0.292265	0.453884	1.62108	3.13988	0.271606	0.236733	1.24492	0.978096	0.285324	0.52885	0.0379834	4.73376	22.9126	2.19924	0.976149	0.487073	0.434165	1.18973
ENSG00000171587	DSCAM	Tissue enriched	brain	Enhanced	brain.cerebrum,pituitary	0.0564225	0.0248059	0.0139769	6.05829	0.0268053	0.0240701	0.00679606	0.00238443	0.0647351	0.00336018	0.019822	0.0104009	0.00998338	0.0718667	0.0377212	0.0164694	0.012138	0.0383081	0.515481	0.078748	0.0312348	0	0.00386756	0.00143157	0.0286663	0.0110152	0.609291	0.0127564	0.416911	0.0121417	0.00690526	0.029072	0.00776409	0.0199015	0.00707196	0.0137378	0.00307071	1.047	3.23241	0.0713743	0.0264642	0.0232785	0.00358429	0.0121895
ENSG00000128564	VGF	Tissue enriched	brain	Group enriched	brain.cerebrum,pituitary	0.68879	0.478654	0.0853548	17.3018	0.221575	0.124031	0.408238	0	0.00526444	1.37942	0.0393615	0.0094504	0.0959197	0	0.00729248	0.00639084	0	0.568776	0.0558365	0.0228883	0.0652332	0	0	0.0843953	0.0754053	0.192294	0.0480634	1.19288	0.173978	0.0161391	0.0142728	0.0193376	0.0588701	1.83555	0.0204237	0.0315006	0.028681	1.80436	22.4641	0.045082	0.0639728	0.183043	0.028967	0.042844
ENSG00000154478	GPR26	Tissue enriched	brain	Enhanced	brain.cerebrum	0.00327523	0.00733087	0	2.07522	0.013914	0.0104713	0.00588774	0.0121172	0.00563198	0.00566552	0.0140039	0.0096692	0.00512317	0	0.00259362	0	0.00550317	0	0.00589875	0.0117309	0.015364	0.0112502	0	0.0036635	0.0064787	0.0136023	0.00877372	0.0016326	0.126912	0.0036831	0.00385716	0.0120853	0.0366083	0.00394144	0.188373	0.0641556	0.00129083	0.0183789	0.819395	0.0564996	0.0172876	0.0624246	0.0189052	0.0568532
ENSG00000186732	MPPED1	Tissue enriched	brain	Group enriched	brain.cerebrum,liver,testis	0.153357	0.0959689	0.00397795	18.1769	0.0327146	0.0374419	0.441232	0.00656447	0.131853	0.0114509	0.0173185	0.0782438	0.0259352	2.76964	0.0143975	0.0187174	0.815386	0	0.00468248	0.361366	0.0195851	0.0183131	0	0.418729	0.068588	0.049847	0.0357181	0.210821	0.989525	0.00284555	0.051042	0.0189572	0.0118013	0.0127529	0.00370069	0.149216	0.0075941	0.261729	6.11532	0.200249	0.0256363	0.0202463	0.015929	0.0380686
ENSG00000136541	ERMN	Tissue enriched	brain	Tissue enriched	brain.cerebrum	0.0849806	1.26031	3.58067	116.483	0.309674	0.218917	0.222712	0.0915804	0.042948	0.227664	0.411196	0.170216	0.0932919	0.0911197	0.399646	1.40682	0.0283194	0.0126152	0.0675999	0.039298	0.391508	0.739192	0.011711	0.179283	0.515463	0.142921	1.01705	0.348071	0.220687	0.0644893	1.35868	0.191766	0.325773	0.0661015	0.262878	0.181238	2.1984	11.5478	88.5782	0.346643	0.154041	0.402642	0.133054	0.25984
ENSG00000204965	PCDHA5	Tissue enriched	brain	Enhanced	brain.cerebellum	0.0994118	0.0275072	0	2.06929	0.0537602	0.0330339	0.19214	0.00701747	0.0505397	0.0930062	0.184719	0.0021506	0.156308	0	0.0914237	0.0101349	0.0412729	0.0382177	0.00267705	0.0394801	0.0285039	0.0050915	0	0.0408844	0.0372539	0.0772247	0.0103355	0.0618095	0.143418	0.0440343	0.00580104	0.0276987	0.0354985	0.0251807	0.0255196	0.0532881	0.00218331	1.34601	0.331506	0.144407	0.0746443	0.0515048	0.0190721	0.0561067
ENSG00000203877	RIPPLY2	Tissue enriched	brain	Group enriched	brain.cerebellum,brain.cerebrum,pituitary	1.24189	0.23142	0	7.84992	0.199924	0.275858	0.700929	0.181125	0.30514	0.242229	0.324221	0.139468	0.0318322	0	0	0.0350502	0.377875	0.230309	0	0.565197	0.168065	0.101499	0.10538	0	0.173477	0.351558	0.038741	0.678787	0.683852	0.135068	0.0236242	0.749801	0.0642531	0.241866	0.204356	0.454022	0.0107444	12.1401	6.57418	0.0874582	0.337817	0.140204	0.0909918	0.248888
ENSG00000235711	ANKRD34C	Tissue enriched	brain	Enhanced	brain.cerebellum	0.0668478	0.00524567	0.0020761	1.04833	0.0272336	0	0.0277703	0.00309633	0.0308178	0.113806	0.0189879	0.197363	0.0267335	0	0.0508569	0	0.0243889	0.0391028	0.0136517	0.00477377	0.0180892	0.0057656	0	0	0	0.0226308	0.00255613	0.0234699	0.0393346	0.0251176	0.002514	0.0230474	0.0688899	0.0095005	0.329672	0.00590957	0.0035728	2.54277	0.780765	0.0309149	0.0457502	0.00491587	0.00458818	0.0306312
ENSG00000221890	NPTXR	Tissue enriched	brain	Enhanced	brain.cerebrum,brain.cerebellum	3.9402	1.60628	0.109032	89.5586	1.46726	0.990781	7.12221	2.55513	8.71098	2.06772	2.11971	8.67665	0.684252	0.106724	1.69128	1.39325	7.13046	1.07232	0.323911	7.4759	1.36086	1.99836	0.112336	0.664448	0.978572	6.90481	2.13449	1.69458	1.56667	2.78428	1.33355	3.10521	2.22198	4.60421	15.2293	7.57032	0.651745	41.8524	49.4599	3.21357	8.2633	2.54499	0.97316	8.35174
ENSG00000110436	SLC1A2	Tissue enriched	brain	Tissue enriched	brain.cerebrum	2.90778	0.441343	0.0752308	195.045	0.152852	0.193191	0.655285	0.250692	0.255948	0.154964	0.183004	0.347154	0.184901	8.86555	0.488491	1.07423	0.014428	0.977055	0.652387	0.198007	0.109212	1.17956	0.0301927	0.542168	0.0672655	0.483414	0.367512	1.03205	0.627458	0.167573	1.13483	0.363641	0.207847	0.809461	0.085859	0.277608	0.17862	17.0115	161.936	0.853824	0.617757	0.0668358	0.0515769	0.291836
ENSG00000100276	RASL10A	Tissue enriched	brain	Enhanced	brain.cerebrum	0.269637	0.180435	0.0605465	13.1127	0.139013	0.131071	0.0650771	0.0280952	0.0803826	0.158664	0.0901643	0.129644	0.119875	0.153011	0.211577	0.0739206	0.031955	0	0.0424485	0.375185	0.0697126	0.0476503	0.0915511	0.0448868	0.203614	0.0707833	0.17664	0.164724	0.257997	0.0367593	0.110251	0.0176492	0.34632	0.563404	0.274377	0.395666	0.098754	1.49179	8.13298	2.26209	0.298962	0.497383	0.229657	0.571822
ENSG00000178235	SLITRK1	Tissue enriched	brain	Enhanced	brain.cerebrum	0.124248	0.0104227	0	11.9469	0.034205	0.0172754	0.0243118	0.0029448	0.0230446	0.00098464	0.050843	0.00695438	0.0215209	0	0.0057465	0.00298488	0.00477947	0.247508	0	0.00674337	0.0209491	0.0263738	0	0	0.00297525	0.00646003	0.0103475	0.0183541	0.022147	0	0.00128824	0.00446695	0.0115449	0.0128314	0.041324	0.00899216	0.00564043	0.918727	4.32166	0.0597195	0.0526468	0.0139159	0.00161223	0.00723545
ENSG00000162188	GNG3	Tissue enriched	brain	Group enriched	brain.cerebellum,brain.cerebrum,pituitary	12.4845	1.69783	0.336856	157.149	2.44465	0.554377	0.071282	0.0779774	0.288804	0.0469946	0.297746	0.122525	0.219816	0.0327125	0.119712	0.291821	0.230782	0	0.142062	0.113166	2.29224	0.228206	0.0499404	0.0914541	1.64323	1.03719	0.114857	0.112154	5.72752	0.173052	0.145264	0	0.214995	1.02516	0.199747	0.16988	0.288657	165.539	164.137	0.247339	0.265051	1.87242	0.180917	0.201307
ENSG00000164929	BAALC	Tissue enriched	brain	Enhanced	brain.cerebrum,brain.cerebellum	10.8675	1.22104	1.43835	124.728	0.959899	0.610923	1.01678	0.442	4.64965	5.98179	1.12798	2.10911	0.890714	0.715134	4.20802	1.01125	0.905184	0.182858	3.70298	0.188391	1.11142	0.15258	0.406598	0.722711	1.24064	1.2512	7.36565	0.723701	1.06855	1.19186	0.667531	1.14731	2.99793	7.17838	0.459681	1.09371	0.22584	33.3187	89.494	2.09858	1.17202	0.673561	0.248287	1.35658
ENSG00000122254	HS3ST2	Tissue enriched	brain	Mixed		0.429585	0.000692167	0.195332	23.5566	0.580751	0.0008003	0.00049146	0.000228167	0.00022872	0.927464	0.372706	0.000232575	0.000209212	0.520625	1.06974	0.13138	0.0003199	0.00038945	0.193513	0.209576	0.417263	0.0002438	0.00067786	0.053924	0.00062175	0.000173833	0.189768	0.134363	0.0393502	0.0251594	0.000203	0.363208	2.84193	0.991854	4.62601	1.38184	0.0658081	0.376329	4.87755	1.57142	2.8347	0.464518	0.242885	0.911295
ENSG00000172379	ARNT2	Tissue enriched	brain	Enhanced	brain.cerebrum	1.70074	2.05109	0.200535	77.9985	1.70508	1.36893	5.60024	1.73703	5.78036	0.651432	2.62878	2.27695	10.2254	0.134454	4.84087	1.98044	9.38105	0.761751	1.26278	4.58874	1.886	0.431052	2.50119	1.57262	1.8645	3.51315	2.88179	3.60358	10.2904	6.37794	2.65214	2.2075	1.2782	1.38744	4.37721	3.02241	0.084652	18.9905	54.0543	1.28553	3.7482	1.38485	0.557002	2.56543
ENSG00000181215	C4orf50	Tissue enriched	brain	Tissue enriched	brain.cerebrum	0.204179	0.055153	0.0129483	1.59334	0.0333162	0.0187073	0.00697034	0.0105244	0.00443988	0.00196448	0.0209174	0.00199533	0.00358929	0.0111507	0.0184109	0.056886	0.013353	0	0	0.142673	0.0277301	0.00692257	0	0	0.0335989	0.0134934	0.039928	0.0219383	0.153622	0.0328306	0.0384304	0.0298449	0.00522934	0.0226172	0.00338656	0.00774024	0.0154194	0.0693799	0.78987	0.00708283	0.012241	0.0232592	0.00738994	0.0157342
ENSG00000102003	SYP	Tissue enriched	brain	Group enriched	brain.cerebellum,brain.cerebrum,pituitary	29.2357	2.81843	0.167293	264.646	3.38184	7.41723	0.952877	0.726118	0.841864	1.65162	0.716008	0.733639	1.48307	0.184422	2.21966	0.607248	0.744203	1.59471	0.581813	0.817097	2.98439	0.362506	0.41274	0.661895	9.00918	1.52291	1.4128	3.67116	0.845815	0.807982	0.474763	0.386436	1.17618	6.29505	2.24188	0.655797	0.560906	126.549	101.284	0.99918	1.00387	2.9217	0.443643	1.06554
ENSG00000183715	OPCML	Tissue enriched	brain	Group enriched	brain.cerebellum,brain.cerebrum	0.348592	0.135226	0.00161845	35.5999	0.126264	0.0971978	0.693372	0.365596	0.65711	0.172182	0.273764	0.22847	1.21986	0.0456508	0.00988948	0.0925272	0.245884	0.00663375	0.00493652	0.147161	0.128799	0.141998	0.00621028	0.0608973	0.106849	0.539526	0.427896	0.146154	0.490546	0.216546	0.0599129	0.151119	0.10875	0.0260172	0.105926	0.036921	0.0151578	31.2273	10.4956	0.12068	0.111826	0.0230042	0.0354755	0.129741
ENSG00000132535	DLG4	Tissue enriched	brain	Expressed in all		14.5537	7.15315	2.46825	82.7171	2.76734	2.88028	13.6301	4.02469	9.74304	4.19062	11.7946	5.13657	1.95219	1.00047	5.92903	3.70181	11.7381	0.868816	8.27245	5.78094	2.67798	2.98195	0.983955	2.29439	3.25526	10.3799	8.25868	4.65924	10.9747	5.66028	2.53688	7.63516	4.54009	10.8207	5.25741	6.80984	2.96049	84.9651	71.4332	7.58562	12.6839	4.30775	3.11867	12.8407
ENSG00000204347	BTBD17	Tissue enriched	brain	Group enriched	brain.cerebellum,brain.cerebrum,testis	0.268269	0.0169262	0	4.53952	0.0234862	0.183264	0	0	0	0	0.0082346	0.00551587	0	0	0.0158025	0.0112276	0	0	0	0.0223483	0.00395622	0	0	0	0.0372027	0	0.0425584	0.337439	0.0417946	0.0512186	0	0.0147139	0.0253069	0.0902512	0.0207818	0.0569153	0.0376189	1.80004	1.16547	0.0403374	0.0726973	0.0535815	0.0216395	0.0614588
ENSG00000186487	MYT1L	Tissue enriched	brain	Group enriched	brain.cerebellum,brain.cerebrum,pituitary	1.43074	0.192557	0.00714225	30.8154	0.0937629	0.095967	0.0174214	0.011876	0.0200405	0.0266574	0.0036766	0.00254695	0.0179405	0.00295581	0.0104646	0.0850919	0	0.0616419	0.0169975	0.0493757	0.179006	0.00809867	0.0155561	0.00653253	0.144964	0.0687506	0	0.0216519	2.70852	0.0118547	0.0291817	0.0652188	0.0122069	0.0885726	0.0484494	0.031162	0.011254	12.2581	8.85445	0.0117457	0.0111273	0.0292092	0.00421062	0.0124636
ENSG00000154027	AK5	Tissue enriched	brain	Enhanced	brain.cerebrum	0.914624	0.741305	1.59008	112.616	0.577705	0.987504	0.435091	0.628856	0.649106	0.494584	0.618802	0.435399	0.8254	0.029872	0.301283	1.21313	0.305608	0.0708056	0.412451	1.48032	0.72297	1.26085	0.0583695	0.898816	0.584082	0.637689	1.20491	1.50443	6.188	0.626125	1.09348	0.419276	0.227711	0.0630299	0.866268	0.183996	0.373335	1.38863	29.7297	7.91727	0.147943	0.173113	0.0720578	0.159982
ENSG00000116983	HPCAL4	Tissue enriched	brain	Group enriched	brain.cerebellum,brain.cerebrum	8.58888	0.767686	0.232057	74.8449	0.0974448	0.194314	0.0800281	4.12766	0.0508854	0.0395292	0.206779	0.117255	2.25517	0.0197272	0.659196	0.864033	2.41374	0.883202	0.0613812	0.174484	0.142855	0.00988943	0.246447	0.00901177	0.188617	0.0743742	0.28919	0.14039	3.83627	0.101017	0.730242	0.170596	0.0638902	0.421447	0.0500478	0.0230147	0.445394	80.7118	57.2808	0.0662255	0.0131688	0.0885732	0.190531	0.0898716
ENSG00000013293	SLC7A14	Tissue enriched	brain	Group enriched	brain.cerebellum,brain.cerebrum,pituitary	2.08294	0.390221	0.00098255	13.8319	0.317909	0.192205	0.00969868	0.0172066	0.0034518	0.0154812	0.105207	0.00100605	0.0760827	0.0103743	0.0043181	0.00071302	0.0846664	0.151199	0.00309703	0.0572624	0.359674	0.0168083	0	0.0198064	0.252775	0.130159	0.00271788	0.174238	0.111334	0.000910225	0.00108838	0.0065633	0.0177897	0.0722675	0.0103427	0.00916742	0.00252611	2.89791	1.46664	0.0412801	0.00648352	0.0520252	0.00547113	0.0107245
ENSG00000159784	FAM131B	Tissue enriched	brain	Group enriched	brain.cerebellum,brain.cerebrum	0.82836	0.720403	0.036423	31.1674	0.940539	0.628729	2.51363	0.333052	0.688459	0.515184	0.408494	0.219414	0.166823	0.0194887	0.355034	0.175116	0.0377314	0.0205453	0.0368014	0.198217	1.06913	0.0383114	0.259215	0.0119615	0.689135	3.57237	0.127652	0.446357	0.261863	0.132934	0.163212	0.309721	0.464726	0.106099	0.62702	0.553917	0.288117	43.4818	16.9736	0.631836	1.15138	0.855336	0.189778	0.823803
ENSG00000152910	CNTNAP4	Tissue enriched	brain	Group enriched	brain.cerebellum,brain.cerebrum	0.869361	0.0373847	0	18.2933	0.0186882	0.0501415	0.0354244	0.00317443	0.0167198	0.0375285	0.0151409	0.0102173	0.0741437	0.00153256	0.0123273	0.0449014	0.0322515	1.5e-07	0.0245759	0.139436	0.0268397	0.0182384	0.00550614	0.00467583	0.0968652	0.0669458	0.0243182	0.019178	0.8734	0.00525948	0.0693784	0.0228693	0.246202	0.0497377	0.03726	0.0482808	0.0133204	16.4412	16.5646	0.0426401	0.204874	0.0233284	0.00685898	0.018461
ENSG00000104112	SCG3	Tissue enriched	brain	Group enriched	brain.cerebellum,brain.cerebrum,pituitary	15.434	0.971918	0.0342794	144.091	1.42224	1.58879	0.0717052	0.165088	0.185713	0.376616	0.100118	0.027565	0.123444	0.0240537	0.102817	0.110717	0.0579021	3.54284	0.032642	0.149006	1.7454	0.0186599	0	0.175582	1.44102	0.504153	0.0224278	10.1441	2.36137	0.317753	0.0781139	0.11679	0.121859	1.02365	0.148255	0.0669267	0.0745186	49.0948	49.9834	0.256439	0.030551	0.595641	0.0731615	0.0910168
ENSG00000268182	SMIM17	Tissue enriched	brain	Enhanced	brain.cerebrum	0.138662	0.0913767	0.0974461	3.71072	0.119005	0.0451666	0.518785	0.0687838	0.325266	0.412539	0.164973	0.223075	0.175994	0.0280562	0.205679	0.120166	0.321306	0.0240071	0.192227	0.320173	0.220203	0.0917559	0.111301	0.165935	0.0612437	0.18358	0.242387	0.141378	0.327099	0.211124	0.101134	0.0563201	0.380393	0.316092	0.419375	0.37229	0.0174509	2.75175	3.96951	0.626766	0.444937	0.260522	0.110396	0.632803
ENSG00000157219	HTR5A	Tissue enriched	brain	Group enriched	brain.cerebellum,brain.cerebrum	0	0	0.00638103	3.74493	0.00230496	0	0	0.00464823	0	0	0	0	0	0	0.00611744	0	0	0	0	0.0191045	0.0052295	0	0	0	0.011533	0	0	0	0.404366	0.00465595	0.00252724	0.0168119	0.00644488	0.00251195	0.00614091	0.00944373	0.00818492	18.3701	5.82331	0.0046557	0.00640577	0.00538808	0.000690437	0.00524577
ENSG00000179292	TMEM151A	Tissue enriched	brain	Enhanced	brain.cerebrum,pituitary,brain.cerebellum	1.12284	0.0670271	0.0161828	20.3089	0.0731033	0.0673707	0.0059253	0.0192094	0.0291864	0.0290283	0.841847	0.0736914	0.0162615	0.0117534	0.0525975	0.00683546	0.072088	0.152128	0.0089834	0.0261914	0.0330724	0.0678333	0.0082075	0.0123813	0.0587949	0.0296699	0.0111403	1.06041	0.139659	0.0490921	0.0134132	0	0.379915	0.281707	0.0846222	0.0165416	0.0567019	10.4284	26.6502	0.0268863	0.017259	0.133001	0.0280838	0.142994
ENSG00000184144	CNTN2	Tissue enriched	brain	Enhanced	brain.cerebrum,brain.cerebellum	0.456658	0.379595	0.0011498	39.8048	0.426179	0.131267	0.0190304	0.178135	0.0314399	0.230004	0.176278	0.0570351	0.015814	0.00632016	0.00539076	0.07606	0.00608547	0.00252575	0.0013582	0.173608	0.483416	0.211939	8e-08	0.377464	0.280642	0.205043	0.121118	0.095137	3.90414	0.0248795	0.305481	0.027774	0.15534	0.119143	0.163786	0.161592	0.0370822	27.1233	42.8452	0.119059	0.392164	0.540655	0.118275	0.0956742
ENSG00000171246	NPTX1	Tissue enriched	brain	Tissue enriched	brain.cerebellum	2.63526	0.92943	0.0586329	59.7051	1.14571	0.575607	0.786124	0.764259	0.828687	0.270808	1.26636	0.00380415	0.153893	0.00932934	0.245243	0.768741	0.0581869	1.05e-06	0.830423	0.543337	1.72989	0.00611793	0.0884418	2.24921	0.675409	0.700711	2.20562	0.302636	0.830023	0.03953	0.0618041	0.352668	0.130085	3.41447	0.293622	0.633375	0.0707257	167.413	25.4225	0.151382	0.24548	9.35341	0.0918896	0.419825
ENSG00000111262	KCNA1	Tissue enriched	brain	Group enriched	brain.cerebellum,brain.cerebrum	0.0025838	0.0134502	0.00355967	6.99499	0.0528629	0.0701556	0.120867	0.0018721	0.0313011	0.0545454	0.142398	0.00243795	0.0156031	0	0.0143938	0.00250502	0.00955873	0.0025796	0	0.0284251	0.049815	0.266397	0.00353956	0.0048342	0.0492964	0.144686	0.0152808	0.0394919	0.0229694	0.364383	0.00853202	0.104777	0.113747	0.00268526	0.0253111	0.0161948	0.00912644	19.8564	4.05929	0.385577	0.309682	0.162922	0.0027441	0.113049
ENSG00000102468	HTR2A	Tissue enriched	brain	Enhanced	brain.cerebrum,artery	0.276541	0.78195	0.0177942	16.938	0.445937	0.275548	0.606827	0.482917	0.311583	0.549892	1.68459	0.334312	0.111402	0.0166249	0.106727	0.0118771	0.304166	0.0179497	0.0297472	0.198203	0.575294	0.0331477	0.105192	0.033127	0.333407	2.37191	0.0193113	0.181905	0.694911	0.102964	0.176035	1.20361	0.3353	0.0362474	2.27588	0.114438	0.00835889	0.126921	3.29679	0.488079	0.58755	0.110055	0.0433945	0.539155
ENSG00000164588	HCN1	Tissue enriched	brain	Enhanced	brain.cerebrum,nerve,brain.cerebellum	1.49839	0.0154081	0	10.0741	0.0463717	0.0552248	0.100412	0.0233173	0.0454726	0.0359949	0.0152372	1.67504	0.00295125	0.0106933	0.00525356	0.0029715	0.0508585	0.126839	0	0.0145149	0.0605089	0.0080316	0.555106	0.0151077	0.117351	0.0279492	0.0101498	0.061193	0.0878367	0.012933	0	0	0.0865888	0.104564	0.0190299	0.0202435	0.00708267	4.84221	3.92363	0.0715302	0.0199953	0.0212666	0.0102206	0.0251138
ENSG00000029559	IBSP	Tissue enriched	brain	Enhanced	pituitary	0.0180379	0.116094	0.104757	0.850437	0.0021588	0	0.0371253	0.0098211	0.0212886	0.0037798	0.169636	0.0448982	0.00737247	0	0	0.00922296	0	0	0.156791	0.0123967	0.0153945	0.0208316	0.0399974	0	0	0.0622407	0.0103706	0.010969	0.0454032	0	0.00996768	0.0168482	0.0204347	0.0178206	0.229288	0.00877304	0.024745	0.125829	0.11245	0.00532089	0.0906024	0.00303226	0.00369272	0.0326634
ENSG00000152214	RIT2	Tissue enriched	brain	Group enriched	brain.cerebellum,brain.cerebrum	2.25187	0.178575	0	11.3806	0.0238189	0.0597452	0	0	0	0.00798682	0	0	0	0.0198726	0	0.021549	0.0150713	0	0.110643	0.0179612	0.127743	0	0	0	0.017031	0.0804353	2.75e-07	0	0.301929	2.5e-08	0	0	0.00557913	0.043799	0.00752406	0.0147275	0.0123603	33.0301	8.03079	0.018268	0.0332525	0.039962	0.00220367	0
ENSG00000106689	LHX2	Tissue enriched	brain	Tissue enriched	brain.cerebrum	0.021536	0.286453	0.0178654	25.9363	0.0599627	0.0786335	0.00842678	0.0152217	0.0202396	0.051215	0.122188	0.00902183	0.0144995	1.63929	0.0897031	0.343587	0.152317	0	3.9453	0.0165574	0.153287	0.060849	0	0.186496	0.0155651	0	0.117505	0.049351	2.5581	0	0.166377	0.0667839	0.0558702	0.016119	0.0252179	0.00398604	0.0173081	0.0653307	15.3011	0.013546	0.00655732	0.0245177	0.00851643	0.00334307
ENSG00000196338	NLGN3	Tissue enriched	brain	Enhanced	brain.cerebrum,brain.cerebellum	5.29939	0.671912	0.58498	29.7153	0.44706	0.0992013	2.42716	0.490105	4.50214	0.345021	1.44153	0.578317	0.17014	0.00970266	0.259656	0.30188	3.54827	0.0526916	0.393024	3.8035	0.352481	0.268965	0.0211372	0.397045	0.463771	1.45331	0.457401	0.449891	2.56263	0.187926	0.206681	0.617133	0.619234	9.28641	1.06502	0.820717	2.10666	14.0025	14.8887	0.78045	1.35934	0.79758	0.311826	2.68812
ENSG00000164061	BSN	Tissue enriched	brain	Enhanced	brain.cerebrum,brain.cerebellum	1.18208	0.116347	0.0260541	14.0913	0.0920278	0.107951	0.189129	0.0468414	0.185282	0.0657267	0.0688304	0.0885958	0.128666	0.0632051	0.103703	0.0559157	0.241397	0.13134	0.103267	0.115383	0.0820493	0.0634329	0.0511417	0.086165	0.104634	0.110757	0.107785	0.278183	2.26908	0.183975	0.0515111	0.0523887	0.119181	0.555966	0.117829	0.130451	0.0363367	25.2521	9.21165	0.181588	0.160291	0.130784	0.0438987	0.206114
ENSG00000196361	ELAVL3	Tissue enriched	brain	Group enriched	brain.cerebellum,brain.cerebrum	0.821331	0.183997	0.0235889	31.9206	0.187875	0.10693	0.0680481	0.0097572	0.00845862	0.00505568	0.0224359	0.0388956	0.0473271	0	0.0678762	0.0017143	0.0165462	0.00545645	0.00455752	0.248146	0.190114	0	0	0	0.176698	0.179717	0.00259268	0.0360498	0.484647	0.0118065	0.00754822	0	0.0231392	0.23067	0.0254663	0.0160852	0.0353709	100.711	32.1259	0.0295229	0.0191068	0.15987	0.0119737	0.0172345
ENSG00000100167	SEPT3	Tissue enriched	brain	Group enriched	brain.cerebellum,brain.cerebrum	4.19056	0.417591	0.100307	119.313	0.397086	0.254459	0.247527	0.167524	0.0652379	0.10294	0.495626	0.0427224	0.202809	0.0249805	0.548552	0.467508	0.0753476	0.276423	5.33285	1.4435	0.51436	0.112275	0.00853632	1.14093	0.31367	0.287496	0.137396	0.424685	1.62454	0.816643	0.471656	0.470904	0.149341	0.276135	0.127333	0.118557	0.111835	98.0329	76.6397	0.721252	0.12459	0.284489	0.134659	0.126213
ENSG00000119283	TRIM67	Tissue enriched	brain	Tissue enriched	brain.cerebellum	0.250886	0.041826	0.0070796	4.99844	0.0427344	0.0991321	0.0141174	0.00477713	0.0231488	0.020825	0.023891	0.0438924	0.0205262	0.00539043	0.0118512	0.0145703	0.0148485	0.0207657	0.169311	0.0212311	0.0594795	0.0217971	0	0.0748406	0.0632341	0.0138998	0.0197835	0.045213	0.155491	0.0251077	0.00839986	0.0282088	0.0641809	0.213085	0.00436331	0.0116678	0.00467944	7.23848	0.63473	0.0217383	0.00597671	0.0470399	0.00709947	0.0154835
ENSG00000198673	FAM19A2	Tissue enriched	brain	Enhanced	brain.cerebrum	1.05554	0.368838	1.05651	14.1161	0.867356	0.88145	0.976891	0.72184	0.964894	0.637489	1.25397	0.218915	0.344685	0.200358	0.205388	0.679798	2.26496	0.0680053	2.76744	2.19727	0.918554	0.331673	0.0762554	0.750433	0.676342	0.641395	0.825743	0.574675	1.65453	0.646488	0.325542	1.17012	0.260146	0.233443	0.323639	0.495047	0.256694	0.226987	2.8414	0.338414	0.352772	0.142645	0.0689772	0.170205
ENSG00000153266	FEZF2	Tissue enriched	brain	Tissue enriched	brain.cerebrum	0.0133192	0	0	5.37662	0.00907744	0	0	0	0	0	0	0.00639445	0.00305011	0	0	0	0.00770337	0	0	0	0	0	0	0	0	0	0	0.0069583	0.00901527	0	0.01813	0	0.00162252	0.00206995	0.00420297	0.00273106	0.00354171	0.00686963	5.38611	0.0756897	0.006213	0.00250497	0.000929381	0.012142
ENSG00000124507	PACSIN1	Tissue enriched	brain	Group enriched	brain.cerebellum,brain.cerebrum	0.590005	1.00551	0.392548	64.2793	0.315252	0.264493	0.510959	0.0589962	0.683681	0.153996	0.360976	2.00347	0.232327	0.027293	0.151443	3.00733	0.254968	1.09779	0.0566483	0.447267	0.311315	0.17571	0.0543957	0.0534429	0.36648	0.143323	1.18369	0.747548	0.60465	0.10295	1.89966	0.755041	0.160489	0.413067	0.233879	0.201461	0.252704	86.1086	88.959	0.266033	0.192615	0.525612	0.0607096	0.435596
ENSG00000021300	PLEKHB1	Tissue enriched	brain	Group enriched	brain.cerebellum,brain.cerebrum,nerve,pituitary	4.52885	6.52157	0.613189	217.85	8.06948	7.53089	2.81342	3.87579	24.4097	1.51042	10.4141	7.20854	7.20629	0.408197	13.4276	7.19374	1.54574	5.31829	1.0265	11.0999	7.51073	27.3131	2.363	0.252911	8.85227	2.61769	3.74261	15.3987	7.98902	23.5874	6.20388	2.72933	0.903479	0.525097	1.8814	3.74836	1.72816	70.2158	275.707	5.6847	2.66722	5.92371	1.22635	2.56945
ENSG00000177182	CLVS1	Tissue enriched	brain	Group enriched	brain.cerebellum,brain.cerebrum,pituitary,testis	0.254039	0.0945126	0	4.85513	0.108676	0.0455035	0.023826	0.525637	0.286667	0.706471	0.190584	0.290535	0.0434671	0.0396416	0.0392087	0.157548	0.0296139	0	0.02213	0.0568659	0.0669556	0.301516	0.0220554	0.481116	0.107665	0.0848123	0.111567	0.0970182	0.842024	0.582651	0.266471	0.0839312	0.0350545	0.00664331	0.00187627	0.0243784	0.0043215	2.34206	1.23918	0.021797	0.00774921	0.0113729	0.045874	0.0056667
ENSG00000136535	TBR1	Tissue enriched	brain	Group enriched	brain.cerebrum,testis	0	0	0.004848	15.1277	0.0152878	0	0.0015316	0.00582897	0.0408753	0.017425	0.00331073	0	0.00138041	0	0.0055508	0.0020502	0.0096276	0.0064975	0.0028469	0.0202237	0.0271861	0.00370473	0	0	0	0.0113234	0	0.0031361	0.486163	0.0130495	0.00302186	0	0.00706744	0.00587842	0.00512438	0.00456273	0.00819006	0.0319441	6.32845	0.00555731	0.00620772	0.00367887	0.00711508	0.0237094
ENSG00000152595	MEPE	Tissue enriched	brain	Tissue enriched	brain.cerebrum	0	0	0.0105289	2.33476	0.00550479	0	0	0	0.00774888	0	0.0223709	0	0.0207319	0.0197236	0.0116728	0	0.00763943	0	0.0723681	0	0	0	0	0	0	0.0190665	0.00682365	0	0.016872	0	0.00325906	0	0.00271418	0.00444812	0.00356408	0.0157481	0.00437963	0.0143155	1.23599	0.00891714	0.00807249	0.00260564	0.00133713	0.0286664
ENSG00000105290	APLP1	Tissue enriched	brain	Group enriched	brain.cerebellum,brain.cerebrum,pituitary	20.6243	1.68984	0.0669329	198.019	1.68593	0.447176	1.2218	1.42919	1.78871	1.29956	4.41269	4.56464	1.15766	0.130639	1.35743	0.730178	0.58535	13.0159	0.637961	1.37574	1.9044	0.70058	0.0787346	0.764584	0.792098	2.52555	0.258147	10.5549	7.92528	0.888337	0.905898	0.713774	0.629764	3.20914	3.60776	0.570046	0.198818	74.4486	211.536	1.06174	1.63304	1.02838	0.328862	1.35793
ENSG00000163873	GRIK3	Tissue enriched	brain	Enhanced	nerve	1.67238	0.575618	0.00926325	9.79642	1.16687	0.503575	0.130576	0.967966	0.266863	0.4171	0.819328	0.350572	0.0714841	0.01364	0.123953	0.153792	0.270985	0.119377	0.00454398	0.437786	1.12496	0.370892	0.017736	0.175817	0.882973	0.507588	0.153135	0.380915	0.681518	0.194201	0.337802	0.184518	0.246971	0.200279	0.183745	0.669093	0.0103984	2.71365	3.37183	1.5708	0.503294	1.14656	0.284798	0.323079
ENSG00000096395	MLN	Tissue enriched	duodenum	Tissue enriched	smallintestine	0.135194	0.486896	0	0	0.0502828	188.082	0.102138	0	0	0	0	0	0	0	0	0	0	0	0	0	0.0257935	0	0	0	32.5649	0.0780203	0	0.150612	0	0	0.0455255	0	0.0212371	0.0127942	0.00831233	0.00651534	0.00826876	0.0468587	0.0410157	0.0181537	0.0203368	0.0210022	0.00411258	0.0137078
ENSG00000196839	ADA	Tissue enriched	duodenum	Expressed in all		2.21366	15.657	9.83919	2.63793	2.70632	356.601	2.05557	3.83603	3.00573	6.4145	8.61444	2.80129	0.796808	1.13972	2.81844	26.2013	0.927879	0.846193	3.86493	1.33169	2.76668	1.52542	1.20847	2.72302	12.4401	4.42045	11.6206	10.7575	2.20281	2.36232	20.8496	10.2385	10.5886	3.95913	2.54728	2.75586	5.88405	0.612644	2.03611	4.02139	5.24687	2.42301	4.35329	4.19431
ENSG00000214782	MS4A18	Tissue enriched	duodenum	Enhanced	testis	0	0.032336	0	0	0	14.9101	0.0538086	0.0129281	0	0	0	0	0	0	0	0.266186	0	0	0	0.023165	0	0	0	0	2.3582	0	0.0859607	0.0307458	0.399023	0	0.0650945	0	0.00040459	0.000203491	0.000210163	0	0.000483903	0	0.00202532	0.00600926	0	0.00296113	0.000406732	0
ENSG00000139515	PDX1	Tissue enriched	duodenum	Group enriched	pancreas,smallintestine	0	0.0231149	0.00441053	0.00567823	0.260535	29.0498	0.0088127	0.00495953	0.00868052	0.0091998	1.90434	0	0.00722289	0.0473671	0	0.0120693	0	2.05029	0.0094424	0.00859685	0.277655	0	0	0.0123747	3.65318	0.0309032	0.0112665	4.72233	0.06559	0.0166127	0.00550342	0	0.000885738	0.00672353	0.00212252	0.00428241	0.00109459	0.000678541	0.000766469	0.00148518	0.00119973	0.130497	0.00882148	0.00331408
ENSG00000154646	TMPRSS15	Tissue enriched	duodenum	Tissue enriched	smallintestine	0	0.195566	0.0316493	0.0260324	0.00267003	744.992	0.238057	0	0	0	0	0.00770623	0.00919584	0.0035209	0	0.33722	0.00278707	0.00538735	0.0028805	0.0374733	0.00378573	0	0	0.00397873	15.8866	0.0031181	0.0298858	0.357521	0.297848	0	0.0439105	0	0.00197305	0.00148547	0.00561017	0.00271091	0.000605498	0.00247497	0.0104242	0.00536764	0.00512397	0.00221562	0.001986	0.00829291
ENSG00000169906	S100G	Tissue enriched	duodenum	Tissue enriched	smallintestine	0	0	0.0698885	0	0	169.777	0.0794562	0	0	0	0	0	0	0	0	0.098934	0	0	0	0	0	0	0	0	15.0023	0	0	0	0	0	0	0	0.00499087	0.0458804	0.0025214	0	0.00245868	0.00270544	0.000762439	0.0542788	0	0.00510469	0.00711081	0.00975367
ENSG00000167346	MMP26	Tissue enriched	endometrium	Group enriched	prostate,testis,uterus	0	0	0	0	0.00484263	0	12.2798	0	0.0466024	0	0	0	0.00624633	0	0	0.0104665	0	0	0.0143604	0.158435	0.00974637	0	0	0	0	0.0630285	0	0	0.0749108	0	0	0	0.00225974	0.001575	0.00627837	0.00347972	0.000276248	0	0.0056307	0.00384475	0.00877785	0.00239665	0.00216423	0
ENSG00000170893	TRH	Tissue enriched	endometrium	Enhanced	brain.cerebrum,cervix	0.0175857	0.0977002	1.68587	0.520992	0.0399402	0.0769227	15.0973	0	2.35108	0.167611	0	0.0451127	0.00227669	0.0033033	0.27577	0.00604832	1.9936	0.014941	0.141362	0.0389912	0	0.191616	0.0322776	0.294448	0	0.298885	0.0595164	0.0145416	0.721576	0.00961885	0.00970758	0.0347238	0.0198085	0.0343758	0.0270433	0.00173343	0.059975	0.312451	3.76343	1.33598	3.57926	0.00610517	0.00454961	0.553167
ENSG00000166670	MMP10	Tissue enriched	endometrium	Enhanced	uterus,vagina	0.0155484	6.69055	0.0828306	0.178128	0.207413	0.675741	208.008	0.0167494	0.00934832	0.0906964	1.1574	0.00568708	0.0307077	0.190844	0.040412	0.0673477	0	0.0263667	0.470312	0.627527	0.258442	0.250236	0	0.016623	0.447503	0.193592	0.0176949	0.221771	0.419165	0.0060312	0.606519	1.0586	0.0379434	0.0298656	0.0132887	0.0777738	0.00836428	0.00104295	0.0371543	0.104727	0.0625624	0.192406	0.101752	0
ENSG00000108759	KRT32	Tissue enriched	esophagus	Enhanced	skin,esophagus	0	0	0	0	0	0	0.00558124	4.54126	0.0169578	0	0	0.00594382	0.00183509	0	0	0.008007	0.130027	0	0	0.0227439	0.00471435	0.213646	0.0113987	0.370872	0	0	0.0355707	0.0258628	0.0422648	0	0.0700051	0	1.54948	0.00934142	0.00493626	0.00387115	0.00296363	0.00618221	0.011436	0.225625	0.0543738	0.00216191	3.49526	0.0716675
ENSG00000143320	CRABP2	Tissue enriched	esophagus	Expressed in all		6.29226	4.33624	2.04343	5.40928	3.98713	0.524567	64.5865	784.264	82.1303	10.2454	17.1665	2.21824	3.35271	0.322548	4.22453	3.01026	1.20168	0.766586	29.9003	22.892	3.89695	20.3105	1.1041	117.305	1.87543	46.0258	1.27094	1.39314	2.61787	10.2538	61.2583	61.7961	8.5831	3.58696	2.96221	42.8134	1.6139	7.66533	6.04586	73.472	12.6748	1.99766	494.186	19.3067
ENSG00000244122	UGT1A7	Tissue enriched	esophagus	Tissue enriched	esophagus	0.48432	0.0120972	0	0.0395199	0.0915741	0.142877	0.00689178	50.6463	0	0.0751863	0.0168102	0.0234235	0.351201	0.139094	0.00928908	0	4.4e-06	6.1e-06	2.5e-08	1.02e-05	0.0878903	0	0	2.77614	0.0915916	0.00578117	0.0103881	0.0357305	0.0145674	0.0189275	5.26792	0.166642	0.0436883	0.716886	0.00408627	0.0567089	0.00230172	0.00116076	0.00187568	0.00653075	0.0309002	0.182511	24.6013	0.0096266
ENSG00000164687	FABP5	Tissue enriched	esophagus	Enhanced	esophagus,vagina	1.78103	16.1581	5.62567	8.29253	24.7962	7.94481	5.92472	264.19	2.45367	31.2055	9.49376	10.2353	0.996042	1.43953	29.0604	16.5585	0.758097	2.01862	33.4609	2.55906	15.2163	1.70411	4.10271	37.0236	9.97872	4.26768	8.89738	14.6962	5.43244	3.78995	22.109	15.4911	13.8294	0.562903	1.57952	31.5294	0.702254	4.39694	4.76396	5.94168	1.11323	8.48572	163.131	1.80363
ENSG00000212900	KRTAP3-2	Tissue enriched	esophagus	Tissue enriched	skin	0	0	0	0	0	0	0	4.93633	0	0	0.0673097	0	0	0	0.0429982	0	0	0	0	0.0112964	0	0	0	0.36133	0	0	0	0	0.0391126	0	0.0405062	0	0.232181	0.0158074	0.0164814	0	0.0220242	0.0122181	0.0168073	0.0320098	0.0210195	0.0358092	9.42494	0.00479868
ENSG00000183347	GBP6	Tissue enriched	esophagus	Tissue enriched	esophagus	0.0341091	0.132341	0.01379	0.121774	0.0229885	0.0586483	0.108203	345.994	0.505497	0.0293879	0.314007	0.0416784	0.0298882	0.0327673	0.44848	0.0674578	0.426745	0.0161844	0.0195348	0.109586	0.0359742	0.0552637	0.0507806	0.670337	0.035548	0.0671563	0.134428	0.246502	0.0921173	0.098917	63.9283	0.14879	0.104401	0.0438023	0.0336888	0.25846	0.122968	0.0309198	0.0748871	0.155639	0.124263	0.0513775	220.844	0.0972605
ENSG00000171401	KRT13	Tissue enriched	esophagus	Group enriched	esophagus,vagina	0.0435196	0.0440311	3.41238	0.345738	0.739726	0.0305422	2.66068	23813	1.00153	0.493069	4.03165	4.55472	0.059419	0.709783	0.583895	0.284587	0.0484389	0.234393	0.0285732	9.62422	0.0967376	0.126708	0	0.209805	0.148577	10.4496	0.0386808	0.25768	3.04787	0.208872	1524.12	402.155	10.723	3.22689	2.09743	306.75	1.3061	0.634779	0.72505	3.0463	5.51032	4.62519	19675.7	4.00753
ENSG00000087128	TMPRSS11E	Tissue enriched	esophagus	Group enriched	esophagus,vagina	0	0.0514601	0	0.0200153	0.0375096	0.0302892	0.0397358	193.99	0.461439	0.0198925	0.0339892	0.0160037	0.0265845	0.00875836	0.0229494	0.0259792	0	0.0738335	0.0132926	1.89998	0.0271092	5.05874	4e-08	2.6885	0.0102816	0.0380471	0.0125898	0.0237784	0.405371	0.00476035	22.9615	2.22094	0.171264	0.0426558	0.0240644	9.80494	0.0161801	0.00571773	0.00746374	0.0869125	0.0812332	0.0451536	160.631	0.0718786
ENSG00000205420	KRT6A	Tissue enriched	esophagus	Group enriched	esophagus,vagina	0	1.5383	0.065849	0.23197	0.177629	0.0183466	0.443143	3360.32	0.388177	0.118601	0.636488	0.53791	0.0169456	0.116792	0.0458618	0.00800512	0.056284	0	6.49901	0.393171	0.0136652	0.146023	0	26.6347	0	0.381065	0.0156267	0.309969	0.131271	0.0340799	476.997	2.46347	2.90029	0.920429	0.586958	2.70324	0.381043	0.214091	0.279186	3.03596	3.23253	1.02362	4490.11	9.97871
ENSG00000147689	FAM83A	Tissue enriched	esophagus	Group enriched	esophagus,vagina	0.0197084	0.0474376	0.0335857	0.0130768	0.0502161	0.495584	0.0427179	59.3371	4.5778	0.0799161	1.03285	0.0216329	0.0273907	0.0279859	0.0980536	0.00454224	0	0	0.244177	0.0371943	0.0244921	0.0569892	0	5.06144	1.87968	0.0344832	0.0131197	0.0148255	0.232922	0.307448	6.38827	5.11106	0.051738	0.186961	0.0128242	1.60253	0.402775	0.0406654	0.0164067	0.0967719	0.191001	0.0427472	40.6821	0.240747
ENSG00000188293	IGFL1	Tissue enriched	esophagus	Tissue enriched	esophagus	0	0	0	0	0	0	0	67.9216	0.0427924	0.0563746	0	0.0233733	0.121096	0	0	0	0	0	0.019504	0.0362969	0	0.039687	0	0.394085	0	0	0	0	0.235242	0	3.87662	0.638075	0.0630692	0.00829278	0.00751021	0.662319	0.00930968	0.00809792	0.0449706	0.206348	0.010949	0.00957791	60.2324	0.00431819
ENSG00000125780	TGM3	Tissue enriched	esophagus	Tissue enriched	esophagus	0.0940537	0.250877	0.604675	0.185385	0.410559	0.187043	0.152569	1115.38	3.50699	0.0631415	2.18979	0.275621	0.0106609	0.0864909	0.189111	0.00300678	0.0111112	0.00832075	0.0998457	0.582777	0.554523	0.0141774	0.0647948	33.256	0.111441	0.112106	0.22754	0.111107	1.0154	0.0288372	116.787	0.152402	1.28249	0.199818	0.136208	0.238573	2.35886	0.103982	0.298792	0.192179	0.496062	0.340071	1238.6	0.559666
ENSG00000160213	CSTB	Tissue enriched	esophagus	Tissue enriched	esophagus	27.6544	25.2314	7.67537	16.1605	40.5992	19.1579	15.4891	1363.33	27.9482	33.5656	23.2946	17.0044	20.4038	15.3516	42.8228	24.9396	21.6346	4.85182	22.3335	30.3336	28.4788	14.7168	5.98748	33.783	21.7003	16.1955	24.2765	43.5413	14.4902	22.2796	207.99	56.8265	53.2793	61.5296	32.5497	94.7421	39.6827	18.4057	28.3612	37.672	42.7576	50.49	2700.14	29.6735
ENSG00000163209	SPRR3	Tissue enriched	esophagus	Group enriched	esophagus,vagina	0	0.0788447	0	0	0.511405	0.0643405	1.95498	15215.1	0.212679	0.339565	32.832	3.45361	0	0.405728	0.0460464	0.0426064	0.0168761	0	0.424828	0.0177584	0.103896	0	0	0.0246188	0	1.45773	0	0	0.0986015	0.141297	1875.14	5.26646	5.88221	1.64554	0.986195	8.42672	0.538082	0.274103	0.315588	1.32044	2.73022	2.15689	8714.84	1.89064
ENSG00000165474	GJB2	Tissue enriched	esophagus	Group enriched	esophagus,vagina	0.0978789	6.27024	2.1076	1.18598	16.375	10.1652	3.05092	544.234	0.691491	0.769908	14.2942	0.250634	7.47155	16.4513	0.463326	0.414642	0.0118124	0.177995	0.257974	1.41375	14.9926	8.43924	0.0096409	30.997	8.60729	2.25819	0.104339	6.55778	1.36216	1.68225	77.0867	12.4463	1.31287	0.33896	0.187833	1.5525	0.222975	1.15839	0.922834	0.595458	0.813316	12.7872	489.108	0.986314
ENSG00000177023	DEFB104B	Tissue enriched	esophagus	Not detected		0	0	0	0	0	0	0	1.84412	0	0	0	0	0.0892538	0	0	0	0	0	0	0	0	0	0	0	0	0	0	0	0	0	0	0	0	0	0	0	0	0	0	0	0	0	0.0613317	0
ENSG00000140519	RHCG	Tissue enriched	esophagus	Group enriched	esophagus,vagina	0.233866	0.133398	0.0359117	1.42028	0.19864	0	0.418698	2099.05	0.266978	0.287771	0.655534	0.397713	36.6199	0.0569554	0.0286847	0.0279103	0.0166022	0.0751298	0.0198174	0.17825	0.0245791	5.2769	0	0.751007	0.0244385	0.244503	0	2.333e-07	0.479087	6.7e-06	381.221	2.33069	2.12319	1.16988	0.257768	0.892074	0.135968	0.187068	1.11401	0.656607	0.797054	0.601126	2243.34	0.639297
ENSG00000197641	SERPINB13	Tissue enriched	esophagus	Group enriched	esophagus,vagina	0	0	0.00641253	0.0903123	0.00352204	0	0.00502076	138.207	0	0	0.0262291	0.0182093	0	4.5714e-06	0.0177981	1.68e-06	0.0131705	0	0.00614637	0.0460119	0	0	4.72e-06	9.3559	0	4.7667e-06	0	4.1333e-06	0.00590435	0	19.0194	3.05236	0.116943	0.0169652	0.0113193	0.172737	0.00926675	0.00396888	0.0181678	0.030369	0.34963	0.0240489	86.2697	0.0289699
ENSG00000092295	TGM1	Tissue enriched	esophagus	Tissue enriched	esophagus	0.534519	1.42832	0.344718	0.649436	0.548665	0.396407	0.997899	520.993	6.93336	0.633521	0.813543	0.878234	1.36199	0.205787	5.79866	1.52052	1.09659	1.01104	1.43788	2.40253	0.897463	1.39526	0.357923	29.4574	0.63102	0.445207	1.29301	0.625058	1.52048	1.19592	60.623	0.976498	2.38506	0.455718	0.443247	0.479841	0.489772	7.05908	0.593732	1.11358	0.970719	0.530603	322.169	2.76649
ENSG00000214711	CAPN14	Tissue enriched	esophagus	Tissue enriched	esophagus	0.0241982	0.22745	0.0520794	0.00993103	0.019068	0.0388028	0.0683648	107.329	0.137572	0.0209876	0.0261979	0.134062	0.0038508	0	0.0364802	0.252202	0.0008827	0	0.115459	0.0504075	0.0218085	0.012908	0	0.118732	0.00351798	0.0511493	0.145177	0.0183048	0.0824137	0.028176	6.59865	0.292773	0.162954	0.0517544	0.0673592	0.930033	0.068855	0.124931	0.0858784	0.132471	0.157183	0.0706437	136.693	0.103335
ENSG00000261272	MUC22	Tissue enriched	esophagus	Group enriched	esophagus,vagina	0	0	0	0	0	0	0	13.4727	0	0	0.0043927	0.0065342	0.001753	0	0.00973652	0	0	0	0	0	0	0.0035266	0.0130825	0	0	0	0.0024549	0.00205227	0.0913114	0	0.134799	0.0149104	0.0013777	0.00143828	0.000729808	0.00313211	0.000758469	0.00087634	0.00301464	0.000943865	0.00213562	0.0012231	3.16648	0
ENSG00000172382	PRSS27	Tissue enriched	esophagus	Group enriched	esophagus,vagina	0.145562	0.292073	0.229286	0.533063	0.075886	0.0934546	0.381331	154.612	0.283149	0.215977	0.207498	0.176567	0.176877	0.0611205	0.170927	0.292759	0.0705848	0.0663388	0.212696	0.182518	0.0724837	1.47694	0.0350495	1.90878	0.058488	0.02822	0.264436	0.054147	0.843677	0.359942	23.5677	0.880997	0.857942	0.381902	0.468695	0.914339	0.402242	3.37414	1.2942	1.47975	1.09723	0.437267	170.051	0.725714
ENSG00000170465	KRT6C	Tissue enriched	esophagus	Group enriched	esophagus,vagina	0.00547323	0.217694	0.031897	0.0300738	0.0239362	0	0.0263836	513.573	0.078556	0.0127267	0.16292	0.0595782	0.00272886	0.0561545	0.0208024	0.00332342	0.00631757	0	0.336785	0.432941	0.00572318	0.473969	0.0126238	23.8555	5e-08	0.0197011	0.00769268	0.122606	0.0186315	0.0056013	27.3782	0.500758	0.0979035	0.0694705	0.0486687	0.148587	0.0388984	0.0213003	0.0319821	0.963089	0.127977	0.101016	426.684	0.203554
ENSG00000110484	SCGB2A2	Tissue enriched	esophagus	Group enriched	breast,skin	0	0	0	0	0.307566	0.0355284	0.908085	67.5718	0.0388683	2.25866	0.0666354	0.0419408	0.252228	0.0615413	0	0	0	0	0	0	0	6.11747	0.468424	0.0578548	0.0650403	0	0	0.107854	0.418671	0	0.08721	0.324025	4.55679	0.0435613	0.0322375	0.0440645	0.0422866	0.0147856	0.029296	190.574	29.4335	0.0241721	1.19249	0.0328916
ENSG00000224689	ZNF812	Tissue enriched	esophagus	Group enriched	esophagus,vagina	0.0910885	0.222675	0.0277474	0.0542132	0.131291	0.191325	0.285593	10.6117	0.264559	0.406516	0.308393	0.0425552	0.116204	0.189524	0.297911	0.26449	0.384143	0.232416	0.0378089	0.159791	0.0487859	0.277309	2.2e-05	0.089382	0.083247	0.326113	1.02138	4.31333e-05	0.113562	0.23962	0.515623	1.27459	0.571792	0.198908	0.257989	1.9794	0.0783901	0.138135	0.222162	0.754994	0.362488	0.153801	22.6192	0.328225
ENSG00000185479	KRT6B	Tissue enriched	esophagus	Enhanced	skin,esophagus	0.0054917	1.31659	0.0756749	0.0303035	0.0784726	0	0.0605068	546.061	0.15134	0.107359	0.207166	0.05286	0.0075763	0.0238581	0.0322609	0.0165411	0.0065352	0.0097915	0.118824	0.455235	0.0393313	1.12182	0.00316636	49.0625	0	0.0536788	0.00433058	0.565291	0.109233	0.0240983	64.3955	0.776485	0.413326	0.0962694	0.0752871	0.154194	0.0836298	0.0367151	0.0651203	25.7047	0.0994834	0.232869	493.202	0.214663
ENSG00000137440	FGFBP1	Tissue enriched	esophagus	Enhanced	esophagus,vagina	0.0177162	1.61638	0.0398763	0.127866	13.4009	1.43057	0.535686	229.166	0.879055	0.136265	0.331485	0.00989113	0.265992	0.00660326	2.10832	0.00672956	0	0	1.34821	0.829172	13.0854	0.208372	0	25.0161	0.722747	1.06351	0.03453	1.90977	0.020152	0.580947	31.8461	2.66761	0.405641	0.0922162	0.077709	0.302631	0.0542619	0.0160835	0.023785	1.22379	2.83169	26.829	257.659	1.45396
ENSG00000057149	SERPINB3	Tissue enriched	esophagus	Group enriched	esophagus,vagina	0	0.280712	0.00788482	0.0267223	0.0122916	0	2.64938	588.407	0.0711193	0.0092299	0.132248	0.17484	0.0597791	0.00575114	0.233662	0.0123026	0	0	0	1.35811	0.007747	0	0	27.9281	0	1e-06	0	0	1.57025	0	14.327	66.8218	0.36629	0.106045	0.0564054	0.510912	0.0567239	0.0235699	0.0258076	0.0835236	9.78248	0.134718	399.342	0.287608
ENSG00000176782	DEFB104A	Tissue enriched	esophagus	Not detected		0	0	0	0	0	0	0	1.84412	0	0	0	0	0.0892538	0	0	0	0	0	0	0	0	0	0	0	0	0	0	0	0	0	0	0	0	0	0.000268103	0	0	0	0	0	0	0	0.0281956	0
ENSG00000143536	CRNN	Tissue enriched	esophagus	Tissue enriched	esophagus	0.013448	0	0.00540592	0	0.137223	0	0.137095	3300.24	0.0275008	0.0266306	0.695102	0.86902	0.00609594	0.0497064	0	0	0	0	0	0	0.0128209	0	0.0115692	3.01752	0	0.150792	0.0162101	0	0.090553	0.0229252	208.535	0.441668	2.41735	0.519503	0.399508	1.06298	0.232375	0.10021	0.142419	0.432305	0.841039	0.791834	3346.77	0.537359
ENSG00000167759	KLK13	Tissue enriched	esophagus	Tissue enriched	esophagus	0.033874	8.11667e-05	0	0	0.361419	0.593828	0.319156	313.697	0.653326	0.142897	0.430663	0.0356886	0	0	0.725512	0	0.202129	1.1699	0.0216751	0.292917	0.0649893	0.350844	0	5.66948	0.207463	0.305184	0	0.371771	2.51288	0.33374	43.5489	0.236197	0.142004	0.0777373	0.0354918	0.102213	0.0198074	0.0160369	0.0207785	0.488159	0.152345	0.290656	296.368	0.191655
ENSG00000143369	ECM1	Tissue enriched	esophagus	Tissue enriched	esophagus	10.6704	9.6384	0.42714	4.96748	13.1383	6.9184	45.3951	727.173	19.7223	16.5516	75.6469	16.5438	4.75726	21.5033	12.1325	1.10686	3.60311	0.855398	38.954	10.0936	15.0061	0.928052	1.6011	48.8139	9.15756	27.166	5.20573	6.63315	2.92564	3.43539	110.805	19.211	24.0779	8.3581	9.78328	6.96888	0.501072	6.44891	3.78595	13.3615	16.154	6.67925	636.159	9.89259
ENSG00000204544	MUC21	Tissue enriched	esophagus	Group enriched	esophagus,vagina	0	0	0	0.0064843	0.0302489	0	0.0362444	746.036	0.0846678	0.00521818	0.387297	0.143631	0	0.0109828	0.531328	0.00659952	0	0	0	0.0370861	0	0.0118844	0	0	0	0.0231322	0.0060746	0.153651	0.0395102	0.0174029	31.0513	0.256732	0.52978	0.118534	0.078004	0.227612	0.0441979	0.0207934	0.0237823	0.103522	0.200506	0.182485	691.262	0.133522
ENSG00000142623	PADI1	Tissue enriched	esophagus	Tissue enriched	esophagus	0.0061134	1.4e-06	4.75e-07	0.00931707	0.0281449	0	0.205316	49.5949	0.0271075	0.0189405	0	0.00922563	0.00205099	0.400516	0.0147938	4.2e-07	0	2.2e-06	2.53575	0.0514309	0.0987792	0.00774697	0.0109408	5.74597	9.25e-07	0.00641287	0.0298551	0.00327643	0.13927	0.00252762	7.04153	0.967724	0.120328	0.0220496	0.0177845	0.386818	0.0094508	0.036054	0.182394	0.0309298	0.299213	0.127154	115.071	0.130703
ENSG00000196344	ADH7	Tissue enriched	esophagus	Tissue enriched	esophagus	0	0	0	0	0.00721791	0	0.00576842	162.697	0.196936	0.0236791	0.0473482	0.0051803	0.00493007	0.254432	0.327653	0	0	0	0	0	0.00662373	0.0132664	0	0.486446	0	0	0	15.5913	0.033897	0.0122763	32.0789	0.503316	0.0404722	0.0134828	0.0127372	0.0445283	0.00531008	0.00356202	0.00398275	0.0163511	0.591475	0.0172976	88.6099	0.0138434
ENSG00000178690	DYNAP	Tissue enriched	esophagus	Tissue enriched	esophagus	0.0667995	0	0.0439772	0	0.0015964	0.0438168	0.0373934	23.3095	0.00330018	0.0027493	0	0	0	0	0	0	0.0154844	0	0	0	0.0079183	0	0	0.00791883	0.0316966	0.139096	0.687553	0	0.0557652	0	1.13716	0	0.00249989	0.0115525	0.00269687	0.0064849	0.0019754	0	0.00343535	0.00498504	0.0108409	0.00641845	10.7515	0.00387857
ENSG00000169474	SPRR1A	Tissue enriched	esophagus	Group enriched	esophagus,vagina	0	0	0	0	0.285012	0	0.583197	9412.35	0	0	72.2406	3.10435	0.0354586	0.159984	0	0	0	0	0	0	0	0	0	62.278	0	0.687587	0	0.414707	0.14591	0	351.908	7.35853	1.0557	0.544489	0.310494	8.22486	0.183703	0.145446	0.126616	0.377571	0.850573	0.549722	2609.8	0.652196
ENSG00000182585	EPGN	Tissue enriched	esophagus	Tissue enriched	esophagus	0.118013	1.53579	0.0271819	0.0410287	0.422195	0.039545	0.0450974	47.8407	0.0358125	0.103341	0.0329309	0.475622	0.211908	0.0174167	0.26422	0.0339968	0.0110753	0	0.194001	0.0730679	0.0160931	0	0	0.0155459	0	0.012509	0.0368786	0	0.532214	0	3.03223	0.371299	0.0598592	0.0250057	0.0462625	0.0398718	0.0558258	0.0205074	0.0104388	0.0486441	0.0246936	0.0131415	12.1399	0.65052
ENSG00000170477	KRT4	Tissue enriched	esophagus	Tissue enriched	esophagus	0	0	0	0.0208718	0.122284	1.15e-06	0.368066	5749.06	4.20029	0.112914	0.516984	1.20237	2.375e-07	0.033218	8.83694	0.0093629	0.00888907	0.0314255	0.0297369	0.914567	4.5e-07	0.0277205	0	0.153476	0.00761598	0.327517	0.0113753	0.0482748	0.00979848	0.010705	455.665	1.03854	5.05882	1.41567	0.927265	4.29227	0.734428	0.331936	0.366898	1.59612	3.01611	2.36396	9914.62	3.57106
ENSG00000196805	SPRR2B	Tissue enriched	esophagus	Group enriched	esophagus,skin	0	0	0	0	0.0023229	0	0.0088782	159.264	0.0196505	0.0911814	0.184832	0	0.00845714	0.0160517	0	0	0.752345	0	0	0	0	0	0	15.1756	0	0	0.0147	0	3.96078	0	20.0279	0	0.0502612	0.0180481	0.0103839	0.0235389	0.0294088	0.000392468	0.00693187	0.00865155	0.0177979	0.00664643	35.6616	0.0154685
ENSG00000241794	SPRR2A	Tissue enriched	esophagus	Tissue enriched	esophagus	0	0.0487887	0.0496753	0.00996097	0.162644	0	0.396808	3650.28	0.0288949	0.212635	6.63471	0.75973	0.0371864	0.0780183	0.0334456	0	0.47087	0.0430086	0	0	0.0160505	0	0	11.2563	0	0.470078	0.070872	0	0.426974	0	572.983	0.543897	0.588521	0.485811	0.287693	0.954546	0.132347	0.0900294	0.107647	0.308475	0.745277	0.419645	2587.96	0.533302
ENSG00000169469	SPRR1B	Tissue enriched	esophagus	Enhanced	esophagus,vagina	0	0	0.0774108	0	0.0432407	0	0.186808	1872.29	0.295323	0.108604	17.0965	0.249317	0.00747066	0.0893687	0.0980606	0	0	0	0	0.0279107	0	0.149724	0.043692	121.571	0	0.390952	0	0	0.0300783	0.0414905	322.706	0.427409	0.704361	0.337705	0.194288	0.714195	0.146586	0.0632425	0.0962251	0.226002	0.488913	0.307666	1256.9	0.442295
ENSG00000155918	RAET1L	Tissue enriched	esophagus	Group enriched	esophagus,vagina	0.013724	0.147325	0.0430927	0.27339	0.087549	0	0.0463975	35.0942	0.0237289	0.0935436	0.0701789	0.0391655	0.0642186	0.0174387	0.120039	0.0244278	0.0192919	0	0.0785723	0.121059	0.0847819	0.0749096	0	2.49254	0	0.0649814	0.00668845	0.0079001	0.167527	0.155383	5.78791	0.245583	0.0272075	0.0369368	0.00540396	0.0144231	0.00399124	0.00318698	0.0172775	0.0639815	0.0238375	0.0268633	27.1045	0.0160262
ENSG00000163216	SPRR2D	Tissue enriched	esophagus	Tissue enriched	esophagus	0	0	0.0205248	0.0372576	0.0799829	0	0.138955	1663.28	0.0199149	0.135859	0.378323	0.39974	0	0.0749959	0	0	0.307511	0	0	0	0	0	0	68.7183	0	0.280783	0.037078	0	0.262231	0	310.262	0.0938849	0.190948	0.137887	0.0770083	0.222813	0.0507622	0.0363724	0.0371487	0.082822	0.171224	0.107063	592.221	0.0982652
ENSG00000166535	A2ML1	Tissue enriched	esophagus	Group enriched	esophagus,vagina	0.0075838	0.0157175	0.0167785	1.91388	0.00694204	0	0.1545	347.304	0.87787	0.12105	0.0464256	0.150672	0.0333545	0.0192108	0.05208	0.031877	0.206344	0.107774	0.403884	0.415142	0.0486504	0.0653226	0.0488297	50.3911	0.00392395	0.165674	0.00383415	0.0801504	4.87767	0.0492699	42.8534	0.261726	0.308982	0.0835755	0.0649327	0.90446	0.0356849	0.186297	0.687632	0.131069	0.165699	0.0876514	321.909	0.131616
ENSG00000147394	ZNF185	Tissue enriched	esophagus	Enhanced	esophagus	9.81848	5.35887	4.69786	1.86491	3.84246	1.41545	21.5805	205.831	16.4752	3.15176	6.62882	1.00304	6.57509	0.862439	10.1638	3.73652	4.87099	0.959164	19.4661	24.2849	3.59251	4.35365	0.768263	38.5429	1.80174	9.13299	3.31159	5.74913	3.43923	16.2217	34.2643	6.93814	2.34907	4.6336	3.724	8.00086	7.56389	2.18917	1.96909	7.14244	22.3159	1.5607	177.391	11.7969
ENSG00000170423	KRT78	Tissue enriched	esophagus	Tissue enriched	esophagus	0	0	0.0145859	0.120612	0.0957837	0	0.148782	770.332	0.0397095	0.030099	0.4275	0.120781	0.0110875	0.0463748	0.120376	0.0105093	0	0.0471717	0.0267704	0	0.0254114	0.0133595	0.0884719	63.9658	0	0.138056	0	0	0.520199	0.0228341	109.191	0.210792	0.412953	0.0628704	0.0526814	0.0925934	0.0483988	0.0175909	0.0315015	0.0404525	0.122571	0.0993337	350.307	0.0814787
ENSG00000172005	MAL	Tissue enriched	esophagus	Tissue enriched	esophagus	1.50238	8.86575	6.51715	56.8355	5.35321	1.72504	1.07677	1810.99	8.97315	2.50883	2.66971	4.8917	175.524	0.243036	12.4074	20.1782	1.72377	0.239906	2.71128	3.46239	5.41429	4.28694	0.52584	7.77162	2.9776	1.97406	7.8948	20.0426	0.460031	18.7274	285.31	5.21549	2.83875	0.422186	1.99034	8.40114	8.01254	10.4606	57.0811	1.58769	8.32361	7.66649	1186.35	5.79994
ENSG00000133665	DYDC2	Tissue enriched	fallopiantube	Enhanced	fallopiantube,testis	0.0941384	0.102897	0.0390261	1.92858	0.299096	0.0445654	1.69937	0.504615	97.4682	0.0507985	0.48409	0.0401567	0.175187	0.154522	4.86542	0.0225242	0.0972797	0.203987	0.0487936	0.156546	0.134705	0.155357	0	0.047106	0	0.042304	0	0.122205	7.756	0.196184	0.0403141	0.0809974	0.0383656	0.00186185	0.00282939	0.00484174	0.00492537	0.00395074	1.75513	0.138241	1.1168	0.0277442	0.128694	6.43545
ENSG00000173947	PIFO	Tissue enriched	fallopiantube	Enhanced	testis	1.1622	0.689623	0.0492528	2.68368	0.93166	0.389458	7.09177	3.11923	186.937	0.474591	3.6924	5.04943	6.30464	0.0252191	11.8255	0.207545	2.60819	1.06341	2.7538	13.1635	0.988572	1.31885	0.0399576	1.02839	0.366415	4.28187	0.226441	1.05672	24.7044	14.2966	0.646504	5.59828	0.320163	0.888272	0.177481	3.38709	0.0316365	0.189534	2.50214	1.56126	2.49912	0.616297	0.221985	7.70887
ENSG00000206199	ANKUB1	Tissue enriched	fallopiantube	Enhanced	testis	0	0	0	0	0	0	0.197246	0	4.81581	0	0	0	0	0.00851953	0.915277	0	0	0	0	0.0055607	0.0028022	0.0123888	0	0	0.00891053	0.0106218	0.0344855	0	0.678764	0	0	0	0.00477987	0.00187973	0.00400736	0.00247634	0.0137029	0.00220764	0.068752	0.00569073	0.313218	0.00188144	0.00279613	0.2305
ENSG00000226321	AC104809.3	Tissue enriched	fallopiantube	Enhanced	fallopiantube	0.0182875	0.0289697	0.00366322	0	0.0188849	0.0408774	0.0812675	0	3.26657	0.0194664	0.015375	0	0.00578079	0.00956996	0.515047	0.0566724	0.0420811	0.0038823	0.00886095	0.00498197	0.00790762	0	0.00775144	0.0188397	0.0828935	0.0232349	0.579722	0.0451163	0.0312211	0.0029403	0.00652818	0.0081948	0.0643306	0.0522368	0.0135592	0.0818299	0.0728334	0.0152192	0.180929	0.0706854	1.65404	0.0482794	0.0391288	5.61561
ENSG00000105519	CAPS	Tissue enriched	fallopiantube	Expressed in all		7.23305	11.1317	6.23972	5.77901	4.35698	5.8591	25.1097	3.0628	426.577	4.27627	13.9007	2.02198	9.5965	1.20052	43.613	11.3331	5.42249	3.04647	13.4998	16.8934	3.75865	10.8678	1.33596	12.0783	6.06763	3.28605	16.212	22.4775	2.4845	12.9727	5.60068	22.8429	11.5178	23.3327	8.32537	83.911	9.6902	6.53198	29.5063	15.7982	72.2476	14.9925	11.2264	127.45
ENSG00000186973	FAM183A	Tissue enriched	fallopiantube	Enhanced	fallopiantube,pituitary	0	3.9e-06	7.75e-07	0.159544	0.0638394	0	2.08425	0.314567	100.324	0	1.333e-07	9.5e-07	0.350368	0	5.20687	1.86e-06	0.0946889	0.0976541	0.20792	0.941294	0.323011	0.384556	0	1.37701	0	1.2333e-06	0	0.114379	3.91988	0.036298	0.323429	0.354249	0.021439	0.0988082	0.0139113	1.64444	0.0144668	0.0267392	2.00143	0.68635	3.63044	0.388872	1.20635	15.5653
ENSG00000188931	CFAP126	Tissue enriched	fallopiantube	Expressed in all		0.111207	0	0.0265875	1.50798	0.0167306	0	3.22825	0.00198323	145.816	0	0.220065	0.00846158	0.650193	0.0413896	7.99163	0	0	0.088586	1e-07	0.111511	0	0.142476	0	0	0	0.0574544	0.035193	0.147725	14.9814	0.979293	0.129454	0.061558	1.347	1.92	1.79931	2.26716	0.506826	4.3258	7.68693	1.76187	5.88024	1.67266	1.2828	17.9097
ENSG00000171962	LRRC48	Tissue enriched	fallopiantube	Mixed		0.903331	0.390504	0.0187103	0.776708	0.242235	0.218423	4.09902	0.274396	63.6727	0.267504	2.97481	0.636012	2.97413	0.427266	5.25539	0.281122	2.64035	1.23409	0.185465	1.32499	0.131296	0.580702	0.365918	0.145958	0.447447	0.967121	0.587527	0.328513	12.3661	7.45582	0.20679	0.180932	0.557427	0.747515	0.552598	0.699229	0.0938292	1.60787	1.40171	2.0015	3.46812	0.45924	0.414749	7.7606
ENSG00000166596	CFAP52	Tissue enriched	fallopiantube	Enhanced	fallopiantube,testis	0.29133	0.0158621	0.0114175	0.779203	0.138644	0	1.1074	0.0204955	62.1211	0.0213892	0.155101	0.0379615	0.10871	0.019065	4.26771	0	0.144423	0	0.222079	0.163767	0.0963934	0.152811	0	0.0074944	0.174427	0.0439384	0.0079097	0.0348453	12.0537	0.12415	0.00340728	0	0.0319935	0.120965	0.0470573	0.0941418	0.00623858	0.0666766	1.65216	0.103318	1.89632	0.10688	0.0732987	5.40678
ENSG00000224383	PRR29	Tissue enriched	fallopiantube	Enhanced	fallopiantube,testis	0.0414305	0.262497	0.384141	0.349278	0.133966	0.00050245	0.621825	0.122536	60.6168	0.737323	0.696215	0.128633	0.123341	0.0787213	4.8938	0.587971	0.216164	0.0032319	0.235505	0.114289	0.0747591	0.296336	0.201907	0.0987601	0.056243	0.338931	1.9508	0.0471202	5.00927	2.29867	0.465866	0.700585	0.957783	0.262156	0.205083	0.480593	0.463351	0.237434	2.23954	0.682788	4.60236	0.17579	0.110115	12.3134
ENSG00000128536	CDHR3	Tissue enriched	fallopiantube	Enhanced	fallopiantube	0.734184	0.594323	0.351576	1.57211	1.1653	1.51302	1.24017	0.178463	78.9562	0.438969	0.209663	0.0292497	0.802871	0.349877	10.1696	0.575395	0.708548	0.118069	0.0901564	0.447772	0.956444	0.152842	0.232381	0.328423	1.58726	1.83386	0.218346	2.85735	0.319534	0.861076	0.6388	0.209421	0.78701	0.235371	0.237704	0.325048	0.0696968	5.10545	1.50733	0.544796	1.9161	1.5314	0.179662	10.4718
ENSG00000204950	LRRC10B	Tissue enriched	fallopiantube	Enhanced	pituitary	0.709751	0.340727	0.0132413	1.59664	0.929968	0.245763	0.98626	0.435666	30.0885	1.21417	0.310943	0.326661	0.240099	0.0186486	2.7196	0.04649	0.279755	0.190898	0.585277	0.349924	0.31259	0.227839	0.0542587	0.0208527	0.259284	1.45204	0.152833	0.312565	1.72832	0.249229	0.0557123	0.341728	1.93754	0.335267	5.85135	0.709819	0.0176291	0.246208	14.2984	1.57584	6.95333	0.957614	0.281286	9.66121
ENSG00000152611	CAPSL	Tissue enriched	fallopiantube	Enhanced	fallopiantube,pituitary,testis	0.0508553	0	0.133313	0.499133	0.0155371	0	2.00036	0.07007	108.277	0	0.0600682	0.0259611	0.511937	0	7.28522	0.0235928	0	0.145636	0.10164	0.127491	0.00873873	0	0.0529195	0.0415251	0	0	0.0267534	0.135	9.38425	2.71035	0.0144964	0	0.0049009	0.0073315	0.00184274	0.00852423	0.00814994	0.110375	1.43842	0.0202802	2.0189	0.00947732	0.00640301	9.47786
ENSG00000205081	CXorf30	Tissue enriched	fallopiantube	Enhanced	fallopiantube,pituitary	0.0436461	0	0	0.119762	0.00569137	0.0147616	0.140702	0	4.92536	0.0151447	0.02312	0	0.0357932	0.0202285	0.709174	0	0	0	0.0130135	0.0246664	0.0056584	0	0	0	0.00691895	0	0.00915982	0.013101	0.747279	0.214877	0	0.0332183	0.0101812	0.0164067	0.00226056	0.00236202	0.00173842	0.0121234	0.494526	0.00622455	0.634407	0.00318841	0.00240334	3.01963
ENSG00000081148	IMPG2	Tissue enriched	fallopiantube	Not detected		0.137871	0.195569	0.0576393	0.0978597	0.0309585	0.0846727	0.147176	0.0236985	9.95894	0.0476626	0.127517	0.046358	0.131292	0.0187599	0.0660761	0.2253	0.0876763	0.00246455	0.0307223	0.126389	0.0742806	0.0400311	0.0151711	0.0483306	0.086349	0.137383	0.167112	0.0549597	0.0957125	0.0558488	0.120561	0.0866407	0.0960972	0.102933	0.122906	0.105406	0.056045	0.0946845	0.106939	0.125233	0.121134	0.0770819	0.0551008	0.384646
ENSG00000105877	DNAH11	Tissue enriched	fallopiantube	Enhanced	fallopiantube,adrenal	0.718566	0.13282	0.00481168	0.0122799	0.0809724	0.0214361	0.282211	0.471632	5.30724	0.0456948	0.105905	0.0562032	0.0637313	0.0481764	0.994535	0.00884642	0.246494	0.01726	0.166597	0.213366	0.0518664	0.007367	0.00447202	0.559526	0.301443	0.0130817	0.0266805	0.0474974	0.504545	0.735265	0.0447101	0.0209657	0.0449077	1.99796	0.103147	0.0545014	0.00805545	0.0406746	0.190456	0.0716664	0.580633	0.044809	0.339646	1.75009
ENSG00000222046	DCDC2B	Tissue enriched	fallopiantube	Enhanced	fallopiantube	0.053153	0	0.00760655	0	0	0	0.179537	0	26.9271	0	0.0153044	0	0.0128638	0.0064407	1.77955	0	0	0	0	0	0	0	0	0.0303765	0.0379195	0	0	0	0.528229	0	0	0	0.183336	0.382804	0.207135	0.289337	0.105671	0.365508	0.21502	0.508392	1.58059	0.338703	0.147047	3.69089
ENSG00000186329	TMEM212	Tissue enriched	fallopiantube	Group enriched	fallopiantube,lung	0.00194527	0	0	0	0.016756	0.0257325	0.226303	0	27.3364	0	0.0078329	0	0	0	2.54481	0	0.0027108	0	0	0.0596949	0.0003426	0	0	0	0	0.0142966	0	0	0.286804	0.0053266	0	0	0.00223163	0.00366027	0.00108716	0.00138144	0.00167918	0.00155288	0.0241733	0.00219744	0.173303	0.00319828	0.00114196	1.36369
ENSG00000160401	C9orf117	Tissue enriched	fallopiantube	Enhanced	fallopiantube	0.0680662	0.0542433	0.0130702	0.0739693	0.0690695	0.211803	0.926359	0.0600123	53.3742	0.0394183	0.26454	0.0398478	0.133325	0	9.26239	0.0974958	0	0.0330033	0.0729402	0.148834	0.021965	0.127651	0.0533739	0.168844	6.6e-06	0.119689	0.0485138	0.201045	5.06292	0.0588249	0.0635755	0.124888	0.33021	0.569101	0.239887	0.306336	0.112185	0.966342	4.0948	0.670394	12.0566	0.342911	0.313925	33.4149
ENSG00000188817	SNTN	Tissue enriched	fallopiantube	Group enriched	cervix,fallopiantube,lung	0.0232523	0.0899943	0	0.0342706	0.252445	0.260612	3.06237	0	212.316	0.0099051	0.0855131	0	0.0195015	0	15.989	0	0	0	0.10932	0.199455	0.237031	0	0	0.0113145	0.100882	0.127361	0.0287539	0.259194	0.178242	0	0.00620386	0.0267401	0.000978842	0.000306784	0.0012133	0.0103857	0.00243964	0.00693226	0.0166	0.00652435	1.05616	0.0230372	0.000813109	3.30948
ENSG00000111834	RSPH4A	Tissue enriched	fallopiantube	Enhanced	fallopiantube	0.393929	0.273418	0.387615	0.535043	0.158705	0.218728	1.53126	0.146806	38.1631	0.208002	0.494737	0.139659	0.349489	0.0962592	4.88105	0.222945	0.501434	0.0623472	0.0902001	0.244255	0.185934	0.0619509	0.207188	0.211382	0.162201	0.33998	0.593755	0.410704	2.84959	0.653941	0.2595	0.182562	0.524245	0.265057	0.354237	0.272837	0.0726504	1.28127	1.08955	0.713313	1.88794	0.245346	0.138063	6.38844
ENSG00000187905	LRRC74B	Tissue enriched	fallopiantube	Enhanced	fallopiantube,testis	1.2333e-06	0.0266255	0	0.0134279	0.00559831	0.0654155	0.180632	3.33e-08	3.46749	0	0.00949077	0	0	0	0.510495	0.00446016	0.00719223	0	0.00694455	0.0187985	0.0303232	0	0	0	0.0286752	0.00637303	0.0209637	0.00777673	0.621284	0.00708235	0.0030783	0.0127804	0.00656504	0.0217781	0.00563044	0.0174793	0.00263864	0.582824	0.350938	0.0104872	0.957259	0.032404	0.0798174	2.89473
ENSG00000162004	CCDC78	Tissue enriched	fallopiantube	Enhanced	fallopiantube	1.4352	0.731231	0.764706	0.925523	0.0808117	0	1.05548	0.0425669	69.9422	1.4e-07	0.236834	0.0291063	0.057245	0.0181129	5.99562	0.95077	0.0044606	0.0299111	0.475788	0.269822	0.104021	0.166894	0	0.0181354	0.0466951	0.0881643	1.13697	0.721992	0.15797	0.0540801	0.839416	0.870142	0.518101	0.477458	0.692288	0.736778	0.777566	9.0566	6.41101	1.46201	6.30271	0.860228	0.588962	19.2424
ENSG00000179813	FAM216B	Tissue enriched	fallopiantube	Enhanced	fallopiantube,lung	0.00663827	0.818599	0.00635425	0.0278795	0.127336	0.164598	1.46592	0.0430753	79.104	0.0289302	0.220726	5.15905	0.0020651	0	10.8245	1.5825	0.00431593	0.0229494	0.020629	0.0286811	0.390566	0	0	0.00810493	0.290643	0.0536949	0.119395	0.229499	0.0432699	0.00304783	2.99216	0.268799	0.0377972	0.00234994	0.0037715	0.00777634	0.00550315	0.00271147	0.85419	0.0104374	1.92217	0.0441548	0.00815791	4.00232
ENSG00000160472	TMEM190	Tissue enriched	fallopiantube	Enhanced	fallopiantube,testis	1.24171	0.0701857	0	5.667e-07	0.0401885	0.112147	0.301291	0	130.138	0	0.135575	0.0322093	0.0755181	0	16.1904	0	0	0	0.38309	0.183367	0.0219212	0	0	0.193076	0	0.0961147	0.0353683	0.923366	12.9647	0	0	2.325e-05	0.0308191	0.22411	0.0173262	0.0660522	0.0225926	1.56556	0.419436	0.187704	7.30683	0.191642	0.187237	24.0719
ENSG00000162598	C1orf87	Tissue enriched	fallopiantube	Enhanced	fallopiantube,testis	0	0	0	0.202807	0.0131365	0	0.556538	0	30.5242	1.2e-07	0	0.0119599	0.105258	0	3.26645	0	0.0322799	0	0.00978255	0.112563	0.0100879	0.152843	0	0.0137739	0	1e-07	0.0505027	0	0.816448	1.75e-07	0.00816546	0.510365	0.0206009	0.00624926	0.116598	0.0057687	0.0111665	0.00617155	0.851794	0.0418672	0.553003	0.00627637	0.00894061	2.16395
ENSG00000167858	TEKT1	Tissue enriched	fallopiantube	Group enriched	fallopiantube,testis	0.0149315	0	0	0.114577	0.000909643	0	1.0542	0.461122	51.9425	0	0.00393913	0	0.0048	0.0205883	4.60061	0.00384966	3.33e-08	0	0.0846155	0.0555675	0	0	0	0.0775753	5e-08	0.0665562	0.0148452	0	9.3563	0.0198082	0.00161976	0.131521	0.0175518	0.0213105	0.00552661	0.0101897	0.00847773	0.0767857	1.06501	0.0397021	1.77803	0.00599153	0.0179292	6.57867
ENSG00000169314	C22orf15	Tissue enriched	fallopiantube	Enhanced	fallopiantube,testis	0.14003	0.192093	0.294352	0	0.0359501	0.09206	0.244853	0.055496	19.4477	0.01776	0.155652	0	0.00471319	0.0325177	1.52502	0.256983	0.425814	0	0.0472675	0.0969377	0.0883755	0	0	0	0.0831743	0.187907	0.181729	0	1.41729	0	0.183314	0.062427	0.0547553	0.0607165	0.134522	0.226552	0.0898827	0.0683907	0.343518	0.123508	0.594221	0.126384	0.0483223	2.5523
ENSG00000203985	LDLRAD1	Tissue enriched	fallopiantube	Enhanced	fallopiantube	0.927503	0	0.0197807	0	0.0593978	0.0216646	0.710398	0.513425	156.131	0	0.722001	0	0.0132181	0	7.74331	0	0	0.097593	0.0153065	1.22982	0.145307	0.184117	0	0.0626584	0.060234	0.0298867	0.0254056	1.39317	0.175441	0	0.0437049	0	0.00158163	0.873265	0.00314104	0.00681034	0.00470134	0.00326424	0.0020239	0.0999438	1.89241	0.0150567	0.270508	11.714
ENSG00000181322	NME9	Tissue enriched	fallopiantube	Mixed		0.243359	0.323599	0.967702	1.66466	0.203385	0.185342	0.720312	0.0857782	18.3497	0.217698	0.386699	0.0356047	0.528062	0.0393964	1.90092	0.271263	0.196358	0.163984	0.337904	0.303835	0.212416	1.04825	0.523084	0.23536	0.161878	0.14576	0.303961	0.377462	2.89627	0.910867	0.211648	0.0557607	0.317307	0.32261	0.221384	0.356593	0.0759016	1.77809	1.173	0.415741	0.606015	0.236347	0.150488	1.5684
ENSG00000134595	SOX3	Tissue enriched	fallopiantube	Group enriched	brain.cerebrum,fallopiantube,pituitary,testis	0.0394271	0	0	0.584697	0	0	0.126492	0.0065346	7.49318	0	0	0	0.00497819	0	0	0.00697544	0.0413436	0	0.00400745	0.00820957	0	0	0.0190738	0.00648973	0	0.00511367	0	0.0051582	0.912529	0.10164	0.00800756	0.00992405	0.00777343	0.148176	0.0228297	0.00808464	0.000298653	0.178809	0.644217	0.0139675	0.130432	0.0031434	0.00168405	1.2424
ENSG00000203734	ECT2L	Tissue enriched	fallopiantube	Mixed		0.103352	0.00617017	0.0351914	0.0607851	0.04642	0.0295667	0.288073	0.0493334	11.4477	0.11748	0.0762964	0.797805	0.0436209	0.0121618	1.6217	0.0605118	0.0687657	0.006002	0.0413932	0.0990673	0.0485201	0.115597	0.0555146	0.164033	0.0579603	0.0659588	0.0484253	0.0307971	0.45315	0.111436	0.0293924	0.0861533	0.0623889	0.0426462	0.0359378	0.0496152	0.00939924	0.120438	0.129748	0.149775	0.346418	0.0238997	0.0474475	0.642768
ENSG00000120262	CCDC170	Tissue enriched	fallopiantube	Mixed		3.93238	1.34884	0.0428503	0.512599	0.735743	2.07402	3.65212	0.327584	36.5088	2.21673	1.3551	0.421326	0.668385	0.310241	4.72346	1.28736	5.00769	0.0431967	1.31508	0.419798	0.541606	0.0845068	0.0156921	0.135205	0.95092	0.807683	1.77787	1.53978	2.91047	5.29584	0.583777	1.67718	1.26372	2.49728	0.248456	0.189874	0.251416	0.0909888	0.617043	1.85489	1.88162	0.228197	0.0455206	2.69414
ENSG00000103355	PRSS33	Tissue enriched	fallopiantube	Group enriched	blood,fallopiantube	0	0.50055	0.0755868	0.0466173	0.170446	0.332286	0.0553584	0.0445018	4.86046	0.0213702	0.419334	0.0143746	0.00587896	0.0208541	0.0969043	0.00606472	0	0	0.0331731	0.00881193	0.12475	0.485099	0	0	0.561071	0.340324	0.419163	0.583407	0.0311516	0.0164672	0.00771624	0.49882	0.00418979	0.00249192	0.00147833	0.00270943	1.14552	0.0280558	0.022868	0.019184	0.0425079	0.0303745	0.0185604	2.27791
ENSG00000159713	TPPP3	Tissue enriched	fallopiantube	Expressed in all		21.9001	6.52569	0.541352	73.3553	19.4877	16.8112	22.5992	77.0778	833.891	26.1728	20.6165	22.6238	13.4954	1.55719	158.038	3.7591	3.36662	4.9487	87.631	12.0943	10.9335	2.17237	15.2551	78.7078	27.857	17.1491	11.948	36.0053	7.75419	10.2335	7.26831	26.2522	9.97432	1.35818	5.49991	2.57152	1.28401	6.33841	37.1579	9.92551	22.8076	7.40453	7.5502	68.0832
ENSG00000159588	CCDC17	Tissue enriched	fallopiantube	Group enriched	cervix,fallopiantube,lung	0.105405	0.159338	0.121988	0	0.0547625	0.00157875	0.112153	0.103499	32.7953	1.88e-06	3.3333e-06	0.0559992	0.0165127	0.0806795	2.01876	0.0699871	0.0363833	2.15e-06	0.0455786	0.165353	1.65e-06	2.69667e-05	0.0412327	0.025224	0.0374429	0.130824	0.0178381	0.0932151	0.060002	0.00216028	0.0458724	0	1.2678	0.601511	0.638018	1.01154	3.56149	0.798867	0.704757	1.77206	8.83602	1.87146	0.924106	35.5937
ENSG00000124237	C20orf85	Tissue enriched	fallopiantube	Enhanced	fallopiantube,testis	0	0.0443673	0	0	0.0334405	0	5.07608	0	449.523	0	0.0300778	0.021671	0.0133391	0	27.5946	0	0.022655	0	0.0345662	0.194357	0	0	0	0	0	0.215684	0.128884	0.101276	51.1731	0	0	0	0.017728	0.00951812	0.0120309	0.0300224	0.0311169	0.00502264	0.296415	0.0643514	12.9665	0.0113744	0.00672345	41.3087
ENSG00000205084	TMEM231	Tissue enriched	fallopiantube	Mixed		2.81296	1.06551	0.53839	3.61483	2.10373	1.40565	3.83809	1.3949	45.2111	1.65646	3.49841	3.36629	2.24684	0.42416	4.88079	1.30245	3.58074	0.689486	2.05808	3.73862	1.61491	0.725091	0.196875	1.21542	1.21831	4.58116	1.42057	1.36742	4.69027	5.64269	0.930985	2.19456	3.94407	4.28074	4.19997	4.17838	0.295172	6.33926	7.55073	6.95947	9.89745	3.37815	1.76439	16.3593
ENSG00000186710	CCDC42B	Tissue enriched	fallopiantube	Enhanced	fallopiantube	0.0696604	0.193997	0.401209	0.0744556	0.061854	0.0363918	0.240673	0.048747	19.9664	0.0410489	0.0112474	0	0.156086	0.0171782	2.79993	0.266245	0	0	0.036255	0.130001	0.0169197	0.222748	0	1.09704	0.130716	0.0190071	0.204483	1.40641	0.111699	0.0153418	0.116792	0	0.0056913	0.0738386	0.00274156	0.0094614	0.0124024	0.0137617	1.78803	0.202965	3.69519	0.0600367	0.190983	19.3666
ENSG00000198553	KCNRG	Tissue enriched	fallopiantube	Group enriched	cervix,fallopiantube,lung,testis	0.404281	0.512887	0.819674	0.440649	0.408784	0.254515	1.20548	0.372089	34.4144	0.272024	0.369584	0.369211	0.691786	0.133102	2.74446	0.639276	0.431308	0.0311983	0.329077	0.503924	0.690036	0.199585	0.131436	0.523823	0.280381	0.439504	0.410465	0.382829	1.46004	0.344518	0.597518	0.721961	0.148773	0.0596181	0.115147	0.232489	0.0988904	0.22689	0.0814492	0.182568	1.16041	0.231539	0.199523	3.07802
ENSG00000150873	C2orf50	Tissue enriched	fallopiantube	Enhanced	fallopiantube	0.0817083	0.111197	0	0.618153	0.0757122	0.017382	0.108721	0.0447251	6.93633	0.0787343	0.068834	0.0128679	0.132595	0.0343712	0.583311	0.100875	0.138256	0.047557	0.02049	0.121465	0.0216428	0.129219	0	0.0110662	0.0285871	0.0371371	0.113767	0.0802435	0.148851	0.0992728	0.071525	0	0.0391449	0.181956	0.0181118	0.0410028	0.0110462	0.0433334	0.488661	0.113008	0.332676	0.0399032	0.0221655	0.925531
ENSG00000150551	LYPD1	Tissue enriched	fallopiantube	Enhanced	brain.cerebrum,pituitary	1.18159	0.506044	0.0438314	12.7339	0.392516	0	1.27151	0.21224	81.7024	0.302187	2.82227	0.406801	1.22762	0.204543	0.20999	0.905094	0.127844	0.556864	0.113486	0.351646	0.249385	5.22958	0.0230626	0.370933	0.189397	0.660367	0.21458	0.160784	0.443616	0.223306	1.29294	0.255551	0.117867	0.120735	0.0667392	0.11496	0.00736854	1.79305	6.41815	0.21409	0.0560287	0.355322	0.235913	2.86963
ENSG00000248712	CCDC153	Tissue enriched	fallopiantube	Enhanced	pituitary,testis	0.166839	0.160466	0.72137	0.217619	0.418681	0.129552	0.381306	0.530902	9.5176	0.621924	0.976773	0.0993213	0.33046	0.112157	1.53333	0.135175	0.0620944	0	1.00536	0.302604	0.301879	0.113856	0.0198792	0.390944	0.0984211	0.398011	0.214986	0.664291	0.645421	0.473021	0.13428	0.230956	1.52104	0.630549	1.00606	0.911214	1.13792	0.224161	1.13027	1.36534	2.07538	1.22984	1.61143	6.04474
ENSG00000165164	CXorf22	Tissue enriched	fallopiantube	Enhanced	pituitary	0.000108833	8.38e-05	0	0.0256325	0.00182679	0	0.113905	1.68e-05	3.94096	0.00324918	4.28667e-05	1.39e-05	0.00884004	0.00678456	0.383541	2.134e-05	0	3.475e-05	3.2975e-05	0.00861783	0	0	0	0.0040958	0	1.61e-05	2.265e-05	5.44e-05	0.562673	0.112151	0	6.79e-05	0.00990338	0.00897384	0.00144898	0.00498796	0.000420664	0.00317521	0.0949796	0.00834042	0.191653	0.00239303	0.00229823	0.476205
ENSG00000151023	ENKUR	Tissue enriched	fallopiantube	Enhanced	brain.cerebrum,fallopiantube,pituitary,testis	0.392767	0.67742	0.21841	7.7842	0.1975	0.926569	1.5815	0.0336754	44.2684	0.0795636	0.274182	0.0713307	0.298217	0.230896	4.53501	0.0414555	0.259012	1e-07	0.725481	0.0942184	0.124403	0.0327939	0.052137	0.0090589	1.16616	0.15301	0.326882	0.270553	6.75967	0.434766	0.17871	0.0351137	0.0230511	0.0457461	0.031012	0.0297147	0.181701	0.529984	2.90074	0.0524374	0.967259	0.0722578	0.0267195	3.07298
ENSG00000085465	OVGP1	Tissue enriched	fallopiantube	Tissue enriched	fallopiantube	0.290818	0.910578	0.748922	1.04163	1.016	0.876699	14.7584	0.803086	1942.19	0.542434	0.898021	0.272515	1.24433	2.37687	0.9521	1.65142	1.51438	0.0543733	1.4686	2.17322	1.72491	0.737959	0.38075	3.0822	0.627272	1.10241	1.17445	0.521258	4.25074	0.371695	1.45545	1.53157	2.68776	0.908985	1.64668	3.52904	0.86453	8.40241	3.11032	3.63671	2.61661	2.14978	1.52761	48.1004
ENSG00000133115	STOML3	Tissue enriched	fallopiantube	Group enriched	brain.cerebrum,cervix,fallopiantube,lung	0	0	0.00511683	0.00726217	0.0920547	0.0666015	0.56721	0.0171329	30.2899	0.0100146	0.0145792	0	0.00617958	0	1.36794	0.00416454	0	0	0.0930157	0.0819996	0.0857875	0	0	0.0151692	0.0265269	0	0	0.0222763	0.0806463	0	0.0105461	0.0246685	0.00178325	0.00115634	0.00055882	0.00698857	0.00223901	0.00339536	0.505482	0.0102422	0.858896	0.0996463	0.0101127	1.91532
ENSG00000153789	FAM92B	Tissue enriched	fallopiantube	Enhanced	fallopiantube,pituitary	0.881442	1.04694	0.130264	0.0301747	0.298652	0.869381	1.31915	0.0573585	83.5916	0.0344192	0.138097	0	0.0169002	0	8.52095	0.345359	0.00779703	0	0	0.0970438	0.302171	0.0776624	0	0.0276988	0.421172	0.0528291	0.26969	0.233415	0.227882	0	1.14971	1.46312	0.037186	0.0931044	0.0222922	0.044033	0.0229508	1.17021	1.11745	0.0726362	2.15209	0.170642	0.0386075	9.15131
ENSG00000136918	WDR38	Tissue enriched	fallopiantube	Group enriched	cervix,fallopiantube,lung,testis	0	0.0236389	0	0.110939	0.0131846	0	0.625543	0	68.2913	0.0116021	0.0269055	0.0672012	0.00768571	0.00574924	4.31322	0.00893106	0.0335937	0	0	0.0362742	0.00711928	0.0204098	0.0472775	0.0586612	0	0.0781275	0.0594959	0.0191275	3.25036	0.0884763	0.0186462	0.0221128	0.0218039	0.0169283	0.0534533	0.0124771	0.00689594	0.052619	0.669981	0.0304769	2.22489	0.0246388	0.0151553	5.71193
ENSG00000007174	DNAH9	Tissue enriched	fallopiantube	Enhanced	fallopiantube,testis	0.544423	0.324529	0.0007316	2.85061	0.190177	0	1.25689	0.154293	34.6069	1.41268	0.395386	0.103753	0.698193	0.0475074	3.52964	0.0141574	1.10005	0.643437	0.13775	1.1112	0.0993361	0.0171924	0.00302846	0.29609	0.0323997	0.66572	0.138033	0.11675	3.13245	0.598938	0.0556808	0.0548558	0.18834	0.094259	0.01312	0.0525027	0.00429522	0.103588	1.0476	0.108413	0.814102	0.0198192	0.0308017	1.98894
ENSG00000176034	CHDC2	Tissue enriched	fallopiantube	Enhanced	fallopiantube,pituitary	0.0276719	0	0	0.059018	0.00576164	0	0.0915459	0	3.07332	0.0293677	0.00617903	0.0250247	0.0308123	0.0255833	0.3388	0	0	0	0.0168952	0.024341	0.0058291	0	0	0	0.0134257	0.018921	0.0307573	0.00952937	0.476995	0.110245	0.0104976	0.0336143	0.00378537	0.00751337	0.000931998	0.000892434	0.000847317	0.00336212	0.0624942	0.00794393	0.139596	0.00134763	0.00102137	0.749523
ENSG00000187492	CDHR4	Tissue enriched	fallopiantube	Group enriched	cervix,fallopiantube,lung,testis	3.33e-08	0.0292398	0.0148896	0.0123704	0.0239571	0	1.29746	0.024908	52.8619	0.0878846	0.146337	0.0516882	0.0188761	0.0023635	5.96101	0.0443948	0.040455	0	0.130732	0.106391	0.0746448	0.0181847	0	0.516236	0.00656098	0.191298	0.0202914	0.0354958	3.14107	0.0081462	0.0152475	0.165862	0.204393	0.0305738	0.293206	0.100423	0.00917981	0.0282119	0.270367	0.0834168	3.90009	0.0741066	0.0417113	13.1846
ENSG00000205835	GMNC	Tissue enriched	fallopiantube	Group enriched	fallopiantube,kidney,liver,testis	6.50667e-05	0	0	8.84667e-05	1.83857e-05	0.00010635	0.863139	5.89e-05	8.3097	3.784e-05	3.68667e-05	5.1775e-05	1.42766	1.55949	5.248e-05	3.836e-05	0.0419996	0.12448	0.060277	0.0650691	5.485e-05	0	5.588e-05	3.88e-05	4.7075e-05	0.584052	3.935e-05	0	1.11555	0	3.52e-05	6.08e-05	0.00341203	0.00379979	0.00353754	0.000459333	0.00121104	0.0194514	0.151733	0.0154709	0.225611	0.00172425	0.00225595	1.93662
ENSG00000197745	SCGB1D4	Tissue enriched	fallopiantube	Group enriched	cervix,fallopiantube,uterus	0	0	0.0833553	0	0	0	7.25675	0	48.2778	0	0	0	0	0	0	0	0	0	0.0487938	0	0	0	0	0	0	0	0	0	0.534539	0	0	0	0.00118216	0.00226038	0.00216948	0.00488611	0.000227318	0.00771038	0.0211695	0.0071845	4.05718	0.0022471	0.000408149	6.81625
ENSG00000204396	VWA7	Tissue enriched	fallopiantube	Tissue enriched	pituitary	0.639844	0.429168	0.113806	2.23274	1.16433	1.93398	2.45459	0.404209	26.207	0.120127	1.01328	2.67657	1.84375	0.186814	1.73212	0.318607	0.496892	0.465698	0.0495268	0.421638	0.796421	0.464855	1.91977	0.64063	2.50731	1.99776	0.434924	4.66266	0.372875	0.911973	0.370646	0.440308	0.144968	0.227052	0.120107	0.770091	0.39739	4.12979	2.4703	1.02099	0.612194	1.591	0.346255	4.53845
ENSG00000158428	CATIP	Tissue enriched	fallopiantube	Enhanced	testis	0.0616816	0.066483	0.0230129	3.667e-07	0.00561427	0	0.396406	2e-07	18.6018	0.0730025	0.237474	3.5e-07	1.69123	0	1.65851	0.0755175	0.00272187	0.369418	0.874676	0.407525	0	2.667e-07	0	0	6.5e-07	0.0222667	0.158661	0.0460173	3.60305	1.38363	0.0860542	0.0437099	0.15136	0.29066	0.0914785	0.172999	1.58551	0.0721354	0.616296	0.19189	1.59748	0.0758027	0.0407921	4.67443
ENSG00000129654	FOXJ1	Tissue enriched	fallopiantube	Enhanced	fallopiantube,testis	0	0.116388	0.155172	0.52254	0.649139	0.148024	1.93397	0.0464208	51.0639	0.0324977	0.0323742	0.0043895	0.541572	0.0188134	7.83351	0.0599431	0.0165116	0.224917	0.0873755	0.278866	0.189979	0.00565977	0.0073118	0.297935	0.0907062	0.0710753	0.0607763	0.50063	4.8764	0.912075	0.0389024	0.696417	0.0283336	0.00719358	0.00789658	1.28569	0.0740789	0.223501	3.20934	0.0560625	7.52659	0.757323	0.218657	24.4198
ENSG00000182329	KIAA2012	Tissue enriched	fallopiantube	Group enriched	brain.cerebrum,cervix,fallopiantube,lung,pituitary,testis	0	0	0	0.1557	0.0221218	0	0.0589458	0	5.77668	0.0194061	0.0221617	0.0102443	0.00480563	0.355563	0.476839	1e-07	0	0	0.00271153	0.00571802	0.0254572	0	0	0	0.0262147	0.0120013	7.5e-08	0.0271517	1.06761	0.00233765	0.00489556	0.054428	0.00850682	0.00627629	0.00331245	0.00925871	0.00180438	0.0707047	0.562229	0.0151513	0.428414	0.0177607	0.00108805	1.66264
ENSG00000185372	OR2V1	Tissue enriched	fallopiantube	Not detected		0	0	0	0	0	0	0.00863266	0	0.880356	0	0.019527	0	0	0.0174272	0	0	0	0	0	0	0	0	0	0	0	0	0	0	0.0352531	0	0	0	0.00153417	0.00443872	0.000690234	0.00996618	0.00186054	0.00116581	0.00728022	0.00184154	0.0469758	0.00182396	0.00114378	0.383527
ENSG00000160188	RSPH1	Tissue enriched	fallopiantube	Enhanced	pituitary,testis	2.45379	0.650727	0.126846	4.07097	3.15069	4.45912	4.9129	0.701351	158.096	0.0811236	2.84717	0.0234638	2.52256	0.115004	13.8237	0.301108	0.840418	0.630944	0.0922547	2.66342	2.86329	0.329473	0.0178693	2.01263	3.66115	0.859425	0.113142	3.85523	21.9351	5.92066	0.247642	1.64	0.187413	0.874636	0.127013	0.853215	0.0917346	2.33989	14.3811	1.40927	8.1428	4.24094	0.407677	25.5491
ENSG00000230062	ANKRD66	Tissue enriched	fallopiantube	Group enriched	brain.cerebrum,cervix,fallopiantube,lung	0.0205089	0.0350634	0.00390305	0.121294	0.0059416	0	0.657712	0.0053999	36.3046	0	0	0	0.00133675	0.00247167	2.97079	0.0237533	0	0	0.00394813	0.0979493	0.00326018	0	0	0	0.00697272	0.005037	0.0272348	0.0128685	0.057385	0.00678618	0.0339827	0	0.00335275	0.000874507	0	0	0.00124365	0.00493564	0.432752	0.0031263	0.733266	0.000621421	0.00113206	1.88122
ENSG00000076555	ACACB	Tissue enriched	fat	Expressed in all		14.3873	2.96797	1.94273	3.04674	7.23515	5.96677	7.76634	8.53994	8.38417	123.804	9.79292	9.11192	7.90593	13.7253	7.19868	3.19506	11.961	3.95403	2.01156	6.34547	6.84889	5.63818	12.0627	3.52107	7.19111	8.3622	5.37826	6.63956	3.55185	10.9881	2.58237	6.66809	106.116	13.3895	6.89557	17.6583	0.822316	3.43274	4.07798	38.3202	10.9376	12.4176	3.89253	9.93472
ENSG00000187288	CIDEC	Tissue enriched	fat	Group enriched	adipose,breast	4.42276	0.878722	0.0327587	0.0191298	6.85849	49.4217	0.295658	0.619238	0.151332	470.932	5.2119	4.29172	0.112032	0.670381	0.0106788	1.00913	0.0586521	1.65309	0.126368	0.42276	3.30207	7.53696	0.408038	0.141112	65.1317	1.45182	0.0628866	2.36981	0.320721	0.147195	0.0648998	0.87366	498.316	3.90734	9.10642	12.7582	0.662632	0.104559	0.192241	105.993	0.884627	8.81825	0.139954	2.42813
ENSG00000169710	FASN	Tissue enriched	fat	Expressed in all		5.99638	7.68093	4.79617	18.8849	7.94882	7.22842	3.25373	9.44053	4.01398	170.39	5.71823	3.57756	1.85609	10.4532	24.4614	4.55577	2.95034	3.13442	9.49746	23.3523	2.00601	10.2226	0.648144	9.79925	4.17646	3.1475	4.23053	8.37355	7.60427	3.3714	2.13152	4.06401	364.142	32.7691	20.6846	32.7388	2.36174	56.5629	22.7906	168.617	13.7317	27.494	47.4396	17.2088
ENSG00000174697	LEP	Tissue enriched	fat	Tissue enriched	adipose	0.766463	4.27128	0.00268405	0.0162501	0.698431	0.0387533	0.0158785	0.142727	0.0528967	210.554	1.28828	0.28395	0.0370624	0.00178973	0.0232324	0.140535	0.0125888	0.52927	4.65038	0.0264939	0.386048	0.496561	0.0774899	0	0.109512	0.0973689	0.15954	0.0356281	0.216805	0.0223271	0.0281394	0.0632165	226.647	0.727747	1.62092	0.669496	1.33006	0.0557685	0.0394406	24.6822	0.151553	0.601019	0.0510965	0.192784
ENSG00000134548	SPX	Tissue enriched	fat	Enhanced	brain.cerebrum,pancreas	0.064492	0.066929	0.0308145	1.49977	0.0712766	0	0.172922	0.130564	0.0887755	35.8612	0.0165578	1.11678	3.53919	0.723771	0.324848	0.138726	0.0359295	0.177163	4.56119	0.0193268	0.0120549	1.94972	0.429568	0	0.128364	0.0529629	0.161113	0.018293	0.0235886	2.96285	0.0331869	0.030853	8.08748	0.163012	0.108461	0.056898	0.261375	3.89864	14.9933	1.67667	0.0767238	0.0580599	0.0494223	0.0737287
ENSG00000176194	CIDEA	Tissue enriched	fat	Group enriched	adipose,breast	2.44686	0.0960666	0.0148746	0.893154	0.610869	0.0766078	0.0588122	3.50566	0.00734418	141.684	1.422	0.832951	0.0279491	0.022318	0.01405	0.124239	0	0.128825	0	0.0726063	0.54709	2.20846	0.0270354	1.28882	0.10761	0.201663	0	0.097144	0.0926292	0.162608	0.0758277	0	68.7373	0.490554	1.06021	0.968033	0.114231	0.015318	1.08536	22.0652	0.0307192	0.638946	2.05488	0.0880861
ENSG00000164638	SLC29A4	Tissue enriched	fat	Enhanced	adipose	5.50005	0.592591	0.151245	5.47829	1.63209	2.5587	1.75889	0.785693	3.62231	28.8546	1.45867	0.653497	1.23319	0.861387	0.489258	0.197378	0.537151	2.51357	0.605597	1.93515	1.3725	0.341636	0.471351	0.782612	3.56703	1.33811	0.793477	5.04759	1.0378	3.51855	0.0983432	1.55481	17.7378	2.03248	0.491103	1.75491	0.0839502	5.06564	8.61143	4.00315	3.32807	2.5949	0.553722	1.83912
ENSG00000056998	GYG2	Tissue enriched	fat	Enhanced	adipose	0.995598	1.26109	0.0091514	2.33209	2.68333	0.763192	1.85697	0.842288	5.61702	94.4104	2.42574	0.622501	1.12011	5.06056	0.34111	0.397899	2.0998	1.16554	1.56303	3.01827	2.37154	2.13164	0.0246276	0.712327	0.46143	3.16593	0.123562	1.28028	0.576689	1.43767	0.204886	1.75135	54.4112	0.82424	1.33488	3.65607	0.076379	1.70408	5.36773	14.5927	3.10166	2.61393	0.301942	2.16939
ENSG00000177666	PNPLA2	Tissue enriched	fat	Expressed in all		15.877	6.75259	24.4655	5.369	18.1336	11.6303	6.721	7.24038	10.7149	268.616	10.3929	22.4561	9.55841	6.80844	19.3171	7.02319	9.54191	6.36168	9.41884	12.0105	4.50131	14.1333	23.562	8.13271	16.5847	6.06267	18.2473	25.0777	8.42638	6.40104	4.02024	8.49601	497.94	79.4481	85.6161	88.6777	88.0052	48.4424	17.9484	178.227	61.1243	69.777	39.6579	61.4233
ENSG00000079435	LIPE	Tissue enriched	fat	Enhanced	adipose	11.1171	5.85009	1.93278	10.3958	3.46059	2.58068	2.15036	3.45856	2.5714	542.38	3.86883	7.36131	1.49481	0.375409	1.19345	4.572	1.77588	0.853401	3.01194	1.85882	1.09933	7.96991	2.7201	0.995363	4.79015	1.89199	7.50604	1.78967	22.4891	2.35299	2.83695	4.09307	173	10.6123	2.77927	4.15237	0.870121	3.49722	6.31679	38.4826	1.31717	2.09151	1.97341	1.70957
ENSG00000126545	CSN1S1	Tissue enriched	fat	Tissue enriched	breast	0.058774	0.464683	0.0349319	0.0972452	0.2051	0	0	0	0	10.6334	0.311862	0	0	0	0	0.0314568	0.0315114	0	0	0	0.106304	0.999299	0	0	0	0	0.0643673	0	0.325294	0	0.097146	0	7.37426	0.051989	0.0919497	0.0275008	0.037609	0.000838972	0.348553	128.153	0	0.115266	0.00749689	0.0343598
ENSG00000165269	AQP7	Tissue enriched	fat	Enhanced	adipose	2.48674	0.976803	0.017531	0.241836	4.78031	18.683	1.36595	2.32296	8.16034	179.288	3.51978	34.1713	19.4318	4.9774	1.23157	0.562242	0.548403	0.661896	0.142656	0.338654	4.32617	3.35599	7.8315	2.28634	23.2274	2.289	0.813246	0.785892	17.0465	1.1751	0.175623	0.93565	93.3488	1.17342	2.67139	4.7667	0.140527	5.99965	0.353703	28.2694	1.08271	5.26678	0.637053	2.18547
ENSG00000170323	FABP4	Tissue enriched	fat	Group enriched	adipose,breast	33.291	41.3486	1.17434	0.0174976	22.7658	1.58773	2.38251	9.83184	5.29437	2110.15	52.3918	29.5833	3.33862	2.38681	65.5029	9.86089	1.37228	3.19109	91.5691	1.14217	21.7895	21.6691	12.2289	0.375039	5.75306	9.99073	1.21987	3.49497	1.00814	32.299	1.39717	54.9958	3025.79	17.3716	71.472	119.586	2.91292	0.791411	1.13366	985.487	14.4279	24.5051	8.44163	17.1716
ENSG00000166819	PLIN1	Tissue enriched	fat	Group enriched	adipose,breast	9.30862	3.15222	0.207533	1.8456	5.83913	0.325657	0.344697	1.1414	0.535847	642.056	6.86723	2.7112	0.465125	11.3401	0.172382	1.44882	0.629077	1.28618	0.188509	0.750289	3.3093	9.34183	0.908294	0.372385	0.798229	1.2763	0.282474	0.381564	4.83561	0.91242	0.159216	1.38909	486.048	4.02331	9.13721	8.34985	0.389899	0.772177	2.06899	99.802	0.968405	4.10777	0.516316	1.06846
ENSG00000181092	ADIPOQ	Tissue enriched	fat	Tissue enriched	adipose	8.53065	2.47368	0.058376	0.00599743	4.57937	9.5e-07	0.053759	1.1396	0.149372	668.971	8.52589	4.06629	0.0687447	2.143e-07	0.00247102	1.28166	3e-07	1.54117	0.00247035	0.0484352	5.64367	9.74891	0.407585	0	0.789038	1.21177	0	0.319633	0.0993894	0.720493	0.00591212	0.746862	357.192	2.22521	6.63879	2.86181	0.305899	0.0659279	0.0774573	65.1406	0.0515284	3.07893	0.0716541	0.0748588
ENSG00000184811	TUSC5	Tissue enriched	fat	Enhanced	adipose	1.01801	1.24624	0.00798598	0.0243952	0.585985	0.0113333	0.04788	0.152171	0.0955302	93.4879	0.821311	0.607305	0.00721156	0	0.03982	0.13944	0.0465983	0.129018	0.0275668	0.0255343	0.171664	1.52825	0.210939	0.0131888	0.111431	0.153743	0.0159231	0.045519	0.285348	0.0688128	0.0198844	0.0594911	88.1696	0.696923	11.7423	1.68696	0.127489	0.0305487	0.105685	19.3782	0.67329	0.599891	0.0353414	0.180129
ENSG00000197766	CFD	Tissue enriched	fat	Expressed in all		6.03544	6.00874	8.5009	0.735604	90.1018	15.937	1.68123	6.93708	4.71644	503.058	8.52294	7.98993	1.00727	1.27316	42.1624	1.45429	0.810222	1.88501	17.8401	38.077	6.92199	16.5396	25.9019	41.9961	28.4696	2.99993	7.8816	28.4039	9.61204	1.27734	0.528377	9.72644	716.749	20.886	152.154	394.227	70.1383	0.863334	1.71344	352.981	225.953	120.954	96.922	172.228
ENSG00000130876	SLC7A10	Tissue enriched	fat	Enhanced	adipose	0.0628196	0.0146901	0.0149847	3.47641	0.0800649	0	0	0	0.00490948	21.6675	0.0328085	0.0277874	0.154102	0	0	0.16162	0	0.0351812	0.291314	0.0341326	0.0249835	0.305433	0	0.0666307	0.0139909	2.0667e-06	0.0161349	1.2667e-06	0.280328	0.307712	0.254206	3e-06	14.7031	0.466426	0.415644	0.616583	0.10124	2.745	5.83032	4.8112	0.224468	0.203064	0.0569732	0.168836
ENSG00000125337	KIF25	Tissue enriched	fat	Enhanced	brain.cerebellum	0	0.193542	0	0.271805	0.179531	0.0679146	0.0552453	0	0.114468	3.50144	0.0566849	0.171387	0.0497383	0.164557	0.124547	0.487129	0.265355	0	0.484063	0.0867455	0.10003	0.137615	0.51648	0.206478	0.191415	0.0394129	0.164391	0.156019	0.379949	0.0186708	0.121339	0.411489	0.629229	0.03399	0.0389802	0.171954	0.0063459	3.3617	0.860333	0.485518	0.308672	0.119516	0.0514792	0.0805139
ENSG00000157150	TIMP4	Tissue enriched	fat	Expressed in all		4.57198	2.10854	0.199508	12.5553	3.48662	0.648097	0.582397	1.11992	1.59632	84.989	2.75518	5.2911	0.827906	0.191728	0.245043	0.333604	0.767476	0.276012	2.80959	4.30627	2.28574	2.26808	2.93975	0.121371	1.24421	2.36354	0.430943	0.805294	0.26872	1.65111	0.0684086	1.35125	126.698	5.60497	26.0936	7.75918	1.1276	33.559	3.81779	39.6132	10.2642	6.0374	2.23153	7.33688
ENSG00000123612	ACVR1C	Tissue enriched	fat	Enhanced	adipose	2.22916	0.568229	0.0953337	2.0919	3.27785	3.41076	0.157827	0.188814	0.198102	22.9791	0.360801	0.238946	0.363684	0.846036	0.142754	0.48974	3.16358	0.275207	0.153505	0.260114	2.63893	0.450027	0.0802015	0.0736562	2.76753	0.191821	0.116157	1.86016	0.451893	0.280755	0.334028	0.097912	9.13676	0.110451	0.338923	0.217082	0.0303424	0.188188	0.460423	1.92192	0.241016	1.64447	0.0727739	0.0791369
ENSG00000167676	PLIN4	Tissue enriched	fat	Expressed in all		2.89082	4.98926	1.31588	0.998255	5.3357	1.59831	8.07059	7.16014	6.10854	497.98	7.57384	21.1405	0.498617	3.38274	0.627563	0.618558	2.91466	1.06657	0.102567	5.67071	3.15542	9.55949	41.2163	0.820673	2.23747	15.4497	0.540714	1.36911	0.771598	0.448422	0.260266	6.9228	277.767	1.56753	6.33773	22.0759	8.3557	0.722721	1.62002	41.9076	7.68949	10.9193	1.96661	14.9687
ENSG00000133317	LGALS12	Tissue enriched	fat	Group enriched	adipose,breast	0.605877	2.30166	7.95418	0.0352752	0.629354	0.390923	0.0791463	0.167082	0.0891773	56.5542	1.47778	1.28307	0.0414676	0.0977511	0.398572	0.152741	0.0314018	0.0613074	0.0748699	0.0757468	0.491368	2.09773	0.0548516	0	0.524748	0.727018	0.57317	0.339923	0.0817438	0.0604576	0.0195638	0.95039	31.3941	0.409773	1.12164	0.881442	3.72053	0.01492	0.0493619	7.53731	0.064676	0.324487	0.0653908	0.888133
ENSG00000124003	MOGAT1	Tissue enriched	gallbladder	Enhanced	liver	0	0	0	0.0971976	0.048056	0	0.211188	0.135122	0.0095548	0.387327	8.53673	0.122829	0.443049	0.48968	0.243703	0	0	0	0	0.0372002	0.0432063	0.094531	0.0813044	0.01669	0	0.0149224	0	0.0996626	0.086196	0.0413266	0.00819484	0	0.598524	0.0215241	0.0707923	0.0334079	0.0268486	0.0172321	0.0603065	0.510654	0.0852956	0.0426175	0.143953	0.0234382
ENSG00000162344	FGF19	Tissue enriched	gallbladder	Enhanced	smallintestine	0	0.011086	0	0	0.00583476	0.105283	0.186878	0.0400899	0.00637744	0.0116441	167.216	0.0175571	0.00233574	0.0372302	0	0.0386836	0	0.0332585	0	0	0.00320075	0.00634053	0	0.013042	6.1949	0.0211161	0	0.0088932	0.139415	0.0267375	0	0.0292009	0.00100235	0.00112713	0.00022267	0.00219956	0.000765774	0.154198	0.0101719	0.0522005	0.00314353	0.00462816	0.00122875	0.00677442
ENSG00000213759	UGT2B11	Tissue enriched	gallbladder	Enhanced	breast,liver	0	0.0561623	0.0448911	0	0.0477959	0.222907	0.00868844	0.0185945	0.109529	0.108835	10.3703	0.00466943	0.158817	0.864802	0.0159161	0	0	0	0	0.0102111	0.0892658	0.974624	0	0.011543	0.195865	0.0371607	0.0498216	0.0427495	0.0977138	0.296276	0	0.0541525	0.00341994	0.00430578	0.00194938	0.0315678	0.0419267	0.000361301	0.0015486	1.89514	0.0447709	0.170441	0.00240393	0.00799668
ENSG00000117983	MUC5B	Tissue enriched	gallbladder	Group enriched	cervix,colon,esophagus	0	1.29884	0.0095949	0.044738	23.9247	0.165968	0.188788	11.7062	0.191173	0.0658429	177.826	0.0104169	0.0505953	0.0117245	1.46223	0.00923162	0.0143661	0.330304	0.0584412	0.0581041	11.8766	21.3823	0.0180858	0.01189	0.0103969	0.253832	0.0138322	4.48905	0.0480788	0.0915488	0.363605	0.0408847	0.0121118	0.0113283	0.0163585	0.0244052	0.0117973	0.0163723	0.0206593	1.00303	59.1163	27.3513	16.9859	0.720064
ENSG00000140835	CHST4	Tissue enriched	gallbladder	Enhanced	pancreas,liver	0.69773	0.216947	0	0.00658453	0.0228137	3.5e-07	0.125329	0.183057	5.22848	0.0141296	64.1401	0.0092374	0.0106834	1.49277	0.0834115	1.05047	0.0352591	2.5947	0	0.0227641	0.0291785	0.16455	0.0165885	0	0	0.154435	0.0258225	0.134712	0.0470355	0.0185636	1.61047	0.0662318	0.15346	1.03263	0.0061496	0.0292573	0.00421493	0.00556404	0.0123516	0.118967	0.2215	0.0391678	0.13165	0.334728
ENSG00000135226	UGT2B28	Tissue enriched	gallbladder	Enhanced	urinary bladder	0	0.037576	0.00232088	0.0098338	0.0125504	0	0.0224946	0	0.00678484	0.02697	14.8113	0	0.0207761	0.314923	0	0.00580016	0	0	0.00798297	0.0074956	0.00551605	1.79465	0	0	0.117677	0.0145423	0.0092226	0	0.0212034	0.00632835	0.0250859	0.43371	0.000675452	0.00161333	0.000883891	1.03074	0.00792429	0	0.0013634	0.346931	0.00864988	0.0106341	0.0257022	0.00665386
ENSG00000182472	CAPN12	Tissue enriched	gallbladder	Enhanced	kidney,liver	0.0446163	0.69739	0.271183	0	0.32345	1.03335	0.473051	0.0866533	1.28234	0.205867	15.3029	0.185027	0.569914	1.45558	2.20415	1.59741	0.233279	0.199157	0.138486	0.153868	0.427687	2.1887	0.164395	1.27693	0.639395	0.118562	0.865899	0.795057	0.250489	0.0734497	1.21189	0.399176	0.471125	0.407578	0.137582	0.699088	0.339048	0.0333071	0.092111	0.989698	3.22539	0.776748	1.08517	2.047
ENSG00000187550	SBK2	Tissue enriched	heart	Tissue enriched	heart	0	0.0318618	0	0	0	0	0.148252	0.0979769	0.00741312	0.0191143	0.0196249	14.9088	0	0	0.0313324	0	0.0157236	0.0544551	0.0527094	0.139077	0	0.0508537	0.0403686	0	0.0211791	0.0123025	0	0.013988	0.234526	0	0	0	0.0808205	0.00304035	0.0113676	0.0123369	0.00766807	0.230222	0.0141066	0.021663	0.00708961	0.0098389	0.00715164	0.0344329
ENSG00000118729	CASQ2	Tissue enriched	heart	Enhanced	heart	2.53799	5.68571	0.0122583	0.975045	14.7277	2.58017	11.2227	30.9804	6.76197	21.6422	6.24599	554.275	2.14983	0.13621	4.4038	0.564248	2.92319	0.266609	0.655467	11.9251	14.0623	0.859917	47.3492	0.269501	3.3445	30.8734	0.675945	0.716095	1.32153	2.1495	1.03435	37.2208	9.28553	0.497915	77.0861	34.6982	0.273593	1.30771	1.16427	4.30834	8.91105	11.7039	3.77104	15.0979
ENSG00000198626	RYR2	Tissue enriched	heart	Tissue enriched	heart	0.360069	0.384147	0.00636457	4.13069	0.308139	0.123323	0.498984	1.49291	0.492689	0.200972	1.2086	54.4845	0.0456032	0.019157	0.844324	0.0607396	1.86742	1.18034	0.659628	1.22574	0.272311	0.162821	0.00511746	0.146607	0.164429	0.384878	0.610202	0.148747	0.862531	2.34273	0.0314967	0.968128	0.611078	0.0543068	5.83556	1.1871	0.0506387	12.0036	4.19383	0.683469	0.723382	0.540258	0.315869	0.691525
ENSG00000116783	TNNI3K	Tissue enriched	heart	Enhanced	heart,brain.cerebellum	1.01449	0.208767	0.0210474	0.909935	0.174046	0.292683	0.40108	0.31835	0.897855	0.38139	0.0684253	35.5489	2.72704	0.0552267	0.928171	0.278998	0.866706	0.0446529	0.0112626	0.303199	0.360997	0.156305	0.338828	0.776565	0.326768	0.794767	0.241195	0.221612	2.08139	0.93735	0.405679	0.229556	0.0944182	0.0390134	0.0728822	0.0675599	0.00890758	1.64112	0.247726	0.107661	0.0675352	0.0401197	0.0232463	0.0795979
ENSG00000263155	MYZAP	Tissue enriched	heart	Tissue enriched	heart	36.5846	2.96913	2.57854	0.952971	10.0463	14.4825	12.3694	32.0972	4.57346	47.7743	5.51608	323.907	4.28327	1.05096	35.5047	5.7071	4.95739	8.26094	43.1709	17.5092	11.07	9.33186	4.18572	2.46945	12.7002	15.8691	10.3569	13.5936	3.39566	1.67853	8.31838	29.8593	0.0343245	0.0924052	0.0132777	0.136833	0.00167912	0.00788265	0.00256773	0.0197799	0	0.0303896	0.0585382	0
ENSG00000198523	PLN	Tissue enriched	heart	Enhanced	heart,artery	15.1878	16.1054	0.295398	1.40937	38.2088	15.6822	93.912	52.6173	32.7715	39.1282	131.079	1171.93	14.7582	0.419301	13.1951	2.88688	16.7446	0.974415	0.415589	41.8498	29.018	1.75035	189.555	0.201406	24.3403	154.605	2.96035	3.75676	5.15994	5.43388	1.07368	62.0708	25.7485	3.37816	270.944	33.9071	0.518311	0.734701	1.428	8.34228	34.09	33.3323	6.62286	74.2585
ENSG00000231274	SBK3	Tissue enriched	heart	Group enriched	heart,skeletalmuscle	0.068364	0.247028	0	0.038458	0.0812779	0.463891	0.0263563	0.6962	0.0337165	1.39575	0.10663	10.2947	0.039794	0.0446233	0.0778185	0.00805268	0	0.0730908	0.0267885	0.0988093	0.0191694	0	0.11052	0	0.131537	0.111031	0	0.224574	0.100054	0.0353926	0.00509122	0.0447958	0.548908	0.0396547	0.0748606	0.145609	0.00537646	0.213415	0.00779389	0.364762	0.299694	0.0941262	0.172441	0.218378
ENSG00000120937	NPPB	Tissue enriched	heart	Tissue enriched	heart	0	0	0	0	0.00976683	0	0.127211	0	0.0321344	0	0.38096	2645.32	0.0104592	0	0.155682	0.515932	0.660459	0.756713	0.870253	0	0	0.522504	0	0.0332025	0	0.0277712	0	0	0.858274	0.353326	0	0.287906	0.326154	0.0662345	0.499419	0.0339458	0.31786	0.306287	1.01899	0.194818	0.265489	0.113476	0.118549	0.03756
ENSG00000148677	ANKRD1	Tissue enriched	heart	Tissue enriched	heart	0.0514876	0.361354	0.034287	0.189728	0.216185	0.0218224	0.296762	0.458541	0.020973	0.488539	0.510251	3104.01	0.324413	0.273095	21.0667	1.27645	0.559558	0.851299	2.55898	4.80348	0.0221593	0.785445	11.0089	0	0	1.39536	0.281503	0.0750109	0.537223	1.06116	0.0422835	0.361592	0.729501	0.331513	5.5272	0.277554	0.726211	0.408446	0.477809	0.356037	0.419835	0.929912	0.249156	0.165454
ENSG00000145244	CORIN	Tissue enriched	heart	Enhanced	heart	0.14499	0.113839	0.0104989	0.104165	0.044318	0.061467	0.685939	0.916559	0.0502737	0.0731575	5.45998	33.0636	0.602504	0.0201368	1.84165	0.0721829	0.103141	0.029213	0.437656	3.19415	0.0558441	0.0386622	0	6.54297	0.109177	0.841307	0.464903	0.318385	2.82153	0.136782	0.20216	0.932242	0.273977	0.110944	0.418989	0.90464	0.130968	0.202576	0.116886	0.548664	1.05473	0.194647	0.319031	1.51269
ENSG00000172399	MYOZ2	Tissue enriched	heart	Group enriched	heart,skeletalmuscle	0.173072	0.0672266	0.021122	0.431748	0.088861	0	0.610579	0.89638	0.18731	0.325376	0.243145	403.783	0.520284	0.0189376	0.0996389	0.207446	0.319959	0.035822	0.184222	4.14228	0.0912132	0.119558	47.7849	0.0236777	0.0486733	0.680667	0.200154	0.0544563	1.08208	0.190964	0.0691564	0.226895	0.464796	0.19441	8.37484	0.33154	0.277963	0.125071	0.300106	0.442441	0.53754	0.242645	0.103531	1.09569
ENSG00000179284	DAND5	Tissue enriched	heart	Enhanced	heart	0.317191	0.0336486	0.0797165	0.469423	0.395936	0.149238	0.0428167	0.0446458	0.0619056	0.0197904	0.201852	4.86211	0.0139247	0	0.0235792	0.0142463	0	0.0163911	0	0.00588555	0.219044	0.131876	0.0161362	0.0191907	0.167427	0.237474	0.00885273	0.0760973	0.152398	0.143547	0.0108987	0.0686512	0.0319965	0.876253	0.129985	0.0583528	0.0129006	0.382291	0.175382	0.0907841	0.0641145	0.481084	0.0599036	0.0633975
ENSG00000221986	MYBPHL	Tissue enriched	heart	Tissue enriched	heart	0.0175147	0.0227373	0.0102887	0.105358	0.00961329	0	0	0.431676	2.09603	0.0141193	0	41.5191	0.00268056	0	0.822546	0	0	0.0177	0.0206286	0.0288245	0	0	0	0.026031	0.0607727	0.0530721	0	0.591811	0.488907	0.0349774	0	0.166618	0.0685221	0.168518	0.239018	0.0900284	0.105045	0.0901709	0.819449	0.0660332	0.0435165	0.0261206	0.0905391	0.0747699
ENSG00000163217	BMP10	Tissue enriched	heart	Tissue enriched	heart	0	0.0376329	0	0	0	0	0	0	0	0	0.00967787	252.967	0	2.50993	0	0.0376145	0.224794	0.234819	0.240516	0	0	0.0917389	0	0	0	0	0.0274883	0.0144994	0.0576316	0	0.0315566	0.0173067	0.0283946	0.0108404	0.0160179	0.0145553	0.03025	0.0107145	0.00808859	0.0223221	0.0166858	0.00830041	0.0149162	0.0167711
ENSG00000121577	POPDC2	Tissue enriched	heart	Tissue enriched	heart	1.40974	4.85896	0.233271	0.292989	8.44141	2.2439	3.44634	1.89238	1.9522	1.59371	10.6309	189.897	0.713605	0.106731	1.02989	5.24182	0.763013	0.193427	1.33964	14.9735	6.00246	0.423067	16.0641	0.686232	2.063	23.7372	1.897	0.267069	0.766589	1.6034	2.34342	17.5596	3.27138	2.99298	4.96244	31.5807	1.45901	3.11304	0.906063	5.54186	10.8594	19.9973	1.29584	13.3876
ENSG00000108556	CHRNE	Tissue enriched	heart	Enhanced	pituitary	0.0433057	0.103143	0.142094	0.240087	0.0622094	0.216817	0.0788122	0.1243	0.169132	0.152516	0.489952	25.6115	0.105105	0.315056	0.0442956	0.296718	0.0879568	0.083723	0.434627	0.124277	0.0455601	0.257911	0.0768772	0.424237	0.0622693	0.112635	0.474576	0.0757025	0.116183	0.0123094	0.108366	0.139838	0.844326	0.309828	0.577164	0.471497	1.71017	0.488998	0.266996	0.93778	0.476994	0.280326	0.32405	0.772636
ENSG00000205678	TECRL	Tissue enriched	heart	Tissue enriched	heart	0.335786	0	0.0037629	0.0038781	0	0	3.15821	0.67505	0.214652	0.00269358	0.0118957	638.948	0.0172548	0	0	0.0748156	0.0421738	0.0815625	0.0794569	1.9305	0.00224915	0.121697	15.7167	0.652854	0	0	0	0	0.006673	0.108402	0.00214682	0.0074824	0.0261137	0.0916998	0.0424411	0.00551264	0.036878	0.0238939	0.0415662	0.011151	0.00329748	0.00523392	0.00737571	0.00702929
ENSG00000118194	TNNT2	Tissue enriched	heart	Tissue enriched	heart	1.97063	0.618319	0.028326	5.60167	0.0614519	0.274471	1.01497	3.14337	0.449973	0.0776605	4.40058	4013.84	14.221	0.122291	6.32148	1.53452	0.900423	1.57466	7.56116	1.76295	0.141488	1.59887	1.23769	16.4494	0.233599	0.0469561	0.0478561	0.32924	0.500023	1.6254	0.522388	17.1162	0.556268	0.944367	1.4802	4.16803	0.574068	0.373966	2.91271	1.0981	0.378864	0.289588	1.97131	0.502394
ENSG00000129991	TNNI3	Tissue enriched	heart	Tissue enriched	heart	0.460595	0	0	0.0758822	0.0109772	0	0.340163	0	1.56798	2.44e-06	0.668849	2776.62	0	0.0142202	0.288692	0.689428	0.166651	0.081967	1.02674	3.45e-06	0.0189268	0.4444	0.892629	0.462952	0.381113	0	0	0.102446	0.645559	1.00795	0	0.802504	0.499895	1.26475	2.59516	0.0678301	0.750409	0.486097	1.33511	0.313448	0.398935	0.18567	0.610542	2.51502
ENSG00000198336	MYL4	Tissue enriched	heart	Tissue enriched	heart	0.156757	0.275457	44.4244	0.0573128	0.0844882	0.400085	0.152975	0.0274645	0.0934526	0.444405	0.209541	903.619	0.0154558	0.0733067	0.250453	0.18439	0.279551	0.536572	3.04139	0.177502	0.174082	0.690011	0.140654	0.0744249	0.385533	0.208315	0.296943	0.653225	4.66765	3.09168	0.174705	0.331297	0.51224	0.120693	0.362603	0.240937	17.2752	0.122851	0.131486	0.264498	0.165203	0.179509	0.148809	0.183272
ENSG00000197616	MYH6	Tissue enriched	heart	Tissue enriched	heart	0.143673	0.0046793	0	0.0371529	0.00313681	0	0.00606426	0.82945	0.0229001	0.00148078	0.00607827	620.821	0.00830103	0	0	0.01623	0.652372	1.0082	0.764877	2.5505	0	0.815734	86.6903	0	0.0080029	0	0	0.0125229	0.0302119	0.0136937	0.00641842	0.0075571	0.378677	0.142494	0.394291	0.0513816	0.435489	0.190349	0.256853	0.180895	0.0392564	0.163066	0.161168	0.0968672
ENSG00000150722	PPP1R1C	Tissue enriched	heart	Group enriched	heart,nerve,testis	1.95333e-05	0	0	0.630023	0.0206113	0	0.0370467	0.192623	0.0593946	0.00225926	0.297679	15.6329	0.134208	0.275966	0.12085	0.0228963	0.00938033	0.112121	0.0108407	1.44111	0.0406114	0.0417694	1.13619	0.0198726	5e-08	0.0109317	0.0226926	0.319087	0.301164	0.103391	0.0210902	0	0.108141	0.052725	0.0667715	0.223875	0.00662134	0.611221	0.316872	0.0451116	0.0452988	0.066005	0.0924375	0.0386139
ENSG00000175206	NPPA	Tissue enriched	heart	Tissue enriched	heart	0.0847578	0.390622	0.181869	7.13814	0.0981122	0	0.148368	0.12244	0.0396534	0.18071	0.432449	19630.9	0.0392314	0.0376966	0.107779	0.41825	9.64646	13.4726	8.50176	0.233535	0.0828659	12.6657	0.0354094	0.150441	0.148511	0.616425	0.218904	0.254301	0.82663	0.391942	0.101684	0.227515	2.47138	1.45455	1.61807	0.908862	2.17164	2.26223	1.94004	2.31625	1.80612	2.03027	1.39854	1.34498
ENSG00000106631	MYL7	Tissue enriched	heart	Tissue enriched	heart	0	0.0601577	0	0.0056743	0.0266644	0	0.378824	0	0.773013	0.0517691	0.184341	6736.81	0.0667002	0	0	0.257301	3.54393	3.73475	3.45899	0.104803	2.25e-07	5.43715	0	0	0	0.195251	0	0.065768	0.151498	0.305315	0.0360958	0.72393	0.351931	0.124033	0.666817	0.138912	0.384306	1.49124	0.711575	1.50427	0.315023	0.20352	0.221499	0.273237
ENSG00000198812	LRRC10	Tissue enriched	heart	Tissue enriched	heart	0	0	0.00743465	0	0	0	0	0	0	0	0	18.7708	0	0	0.0123226	0	0	0	0	0	0	0	0	0	0	0	0.00589547	0	0.106692	0.00273015	0	0	0.0030839	0.00148675	0.00484129	0.0015714	0.00615818	0.0329799	0.00671042	0.00159412	0	0.000840382	0.001827	0.00470545
ENSG00000164532	TBX20	Tissue enriched	heart	Group enriched	urinary bladder,heart	3.16371	0	5e-08	0.00842307	0.0178456	0	0	3.33e-08	0.00424042	0.0178605	2.51813	16.3842	0	0.189361	0.0126695	0.0110934	0.0200701	0	2.57302	0	0.0606274	0.00416827	0	0.0043611	1.5e-07	0.0035968	0.00810615	6.67e-08	0.359083	0	0.0651454	1.3961	0.0107233	0.13421	0.486842	6.38909	0.00636853	0.00498197	0.00367906	0.00535307	0.00852031	0.0130915	0.00621435	0
ENSG00000121769	FABP3	Tissue enriched	heart	Group enriched	heart,skeletalmuscle	43.6507	3.94482	1.70147	119.401	10.5592	3.51155	45.6541	25.4647	24.6929	15.7904	9.57566	2374.11	162.103	7.05717	6.59378	7.01249	16.1245	0.478171	8.99221	54.6198	10.1684	11.935	338.105	0.58384	2.36894	115.312	28.6227	10.7545	20.9926	2.20367	3.3383	23.329	10.5334	30.6046	34.2616	4.16418	2.69572	10.6269	37.093	18.1794	26.6471	3.75287	1.29389	22.7829
ENSG00000134571	MYBPC3	Tissue enriched	heart	Tissue enriched	heart	0.631374	0.455451	0.578509	0.0221993	0.0285537	0.0592793	0.0430616	0.0027557	0.0115183	0.115032	0.201023	543.462	0.00903903	0.00786116	0.188756	0.319482	0.0780021	0.130197	0.153871	0.0054879	0.033537	0.25461	0.021015	0.0533789	0.0561861	0.0655871	0.477624	0.367766	0.548708	0.164399	0.118115	0.108973	0.345554	2.30525	0.650445	0.0820496	6.19815	0.17703	0.247402	0.162306	0.0719746	0.14337	0.116259	0.38017
ENSG00000183873	SCN5A	Tissue enriched	heart	Tissue enriched	heart	0.0898896	0.107748	0.167731	0.285651	0.157531	0.0826137	0.643228	0.091392	0.288833	0.204146	0.171382	22.2133	0.0256656	0.00654263	0.30703	0.0535852	0.441579	0.00768665	0.20147	0.181178	0.148992	0.19068	0.0318405	0.0864539	0.0783111	0.294563	0.111125	0.153496	0.317766	0.173609	0.0496214	0.290849	0.183051	0.0604821	0.520254	0.730915	0.326892	0.207582	0.309267	0.394379	1.36645	0.161853	0.0619954	0.170178
ENSG00000227729	RD3L	Tissue enriched	heart	Tissue enriched	heart	0	0	0.0267629	0.0129906	0.00943497	0	0.00588734	0	0	0	0	12.585	0	0.104115	0	0.00794024	0	0	0.02027	0	0.0150252	0	0	0	0.0397557	0	0.0136034	0	0.00817034	0.0138069	0	0.0233963	0.00265805	0	0.00395551	0.26252	0.0553302	0.0174447	0.0139521	0.00176285	0	0.0162725	0.00134158	0.00739037
ENSG00000163492	CCDC141	Tissue enriched	heart	Tissue enriched	heart	0.3641	0.556561	0.718002	0.335774	0.142236	0.129121	0.655753	0.431976	0.542265	1.19223	2.10491	43.2185	0.0979589	0.117051	1.84519	1.39676	0.722633	1.16068	1.10617	0.275317	0.200497	0.048738	2.19346	0.0469304	0.149776	0.303271	0.433834	0.096223	1.72952	0.322488	1.05716	0.481227	0.114913	0.0811093	0.121735	0.0697207	0.0267837	0.0194344	0.046457	0.101926	0.122048	0.0278777	0.0159614	0.122643
ENSG00000159251	ACTC1	Tissue enriched	heart	Tissue enriched	heart	0.632513	5.36766	0.0228534	0.232813	0.957909	0.128049	1.59602	4.73554	0.326323	10.6257	2.4988	1482.39	0.308925	0.0369064	0.10841	0.304777	0.609691	0.594399	1.3988	17.13	0.774993	0.517491	8.45218	0.146651	0.0258386	1.90002	0.208732	0.135191	0.191237	0.437437	0.0505906	100.223	2.70132	0.509633	59.8521	137.653	0.758439	0.760869	1.14584	0.819694	13.2673	0.997936	1.8817	2.23667
ENSG00000203867	RBM20	Tissue enriched	heart	Enhanced	heart	0.102089	0.227951	0.0736656	0.33379	0.344275	0.146104	2.79046	2.12973	1.70335	0.51657	0.419546	21.7421	0.575386	0.0320088	0.472805	0.0863576	2.30509	1.90896	1.46726	0.393409	0.435777	3.63665	4.09782	0.303258	0.308701	2.06709	0.126506	0.266291	0.676872	0.643776	0.520539	0.300765	1.12617	0.057694	2.63019	0.804871	0.029427	0.143599	0.549716	0.813205	1.05964	0.977926	3.65517	1.45888
ENSG00000140675	SLC5A2	Tissue enriched	kidney	Group enriched	kidney,testis	0	0	0.0196293	0	0.0159143	0.199121	0	0	0.0647226	0	0	0	18.1431	0.0267231	0.072323	0.0193536	0	0	0.0180754	0	0	0	0	0	0.236854	0	0	0	0.912825	0.0457465	0	0	0.0524818	0.0326154	0.16056	0.118147	0.0920851	0.417724	0.0976299	0.135887	0.217452	0.37667	0.0546767	0.277747
ENSG00000160801	PTH1R	Tissue enriched	kidney	Tissue enriched	kidney	17.6485	0.861017	0.0392419	3.75176	1.19257	0.827503	4.20677	0.733877	3.77803	9.10701	3.08181	2.58844	98.6681	3.6739	4.61829	1.54107	4.61914	0.353349	11.6366	2.13733	0.418147	0.43887	0.735868	1.46593	1.08195	1.6914	7.5778	0.751638	2.18944	0.607258	0.285554	0.969345	12.2573	21.6984	6.75623	5.2831	0.0439351	4.4195	6.87017	7.07879	14.3924	2.82344	1.36693	9.57721
ENSG00000184022	OR2T10	Tissue enriched	kidney	Tissue enriched	kidney	0	0.0336457	0	0.0175438	0	0	0	0	0.0962892	0	0	0	3.30986	0	0	0.0554038	0	0.0635898	0.0300803	0.515741	0.0224076	0	0	0.021377	0	0	0.018439	0.0162176	0.0451959	0.0341762	0.0631934	0	0.00125607	0.00310567	0.000435043	0.00792585	0.00339912	0	0.00496307	0.00207913	0.00827801	0.00211458	0.000761848	0.0230284
ENSG00000150201	FXYD4	Tissue enriched	kidney	Tissue enriched	kidney	0	0	0	0.0898994	0.128441	0	0.0328653	0.128754	2.2e-07	0.0941928	8.667e-07	0.0863568	65.4312	0	0.190201	0	0	0	0	0.0519675	0.0447917	2.3111	0.275789	0	0	0	0	3.33565	0.224542	0	0.0126101	2.86234	0.00622888	0.0171716	0.00515952	1.27624	0.00932074	0.122574	0.695562	0.0210813	0.0201047	0.14376	0.0259735	0.00977929
ENSG00000144035	NAT8	Tissue enriched	kidney	Tissue enriched	kidney	0.121648	0.071517	0.0129181	0.4694	1.10679	1.16968	0.154356	0.0179106	0.658383	0.178072	0.708159	0.0146152	626.152	29.725	0.0769716	0.074748	1.12201	0	0	0.209565	0.124936	0.0585709	0	0.0429837	4.77628	0.299841	0.849361	0.405967	0.291351	0	0.00826774	0.065549	0.0763102	0.205367	0.0998492	0.171374	0.022752	0.21117	0.157777	0.324139	0.204283	0.348698	0.0315205	0.29669
ENSG00000197891	SLC22A12	Tissue enriched	kidney	Tissue enriched	kidney	0	0	0.00904285	0.0597977	0.0830818	0	0.00362636	0	0.00243358	0.307578	0.022056	0	70.1328	0.0407492	0	0.0073763	0	0	0	0.00747453	0	0	0	0	0	0	0	0.0289184	0.0290276	0.00406573	0	0	0.146899	0.00272592	0.00421413	0.00205808	0.00164514	0.0434241	0.00505274	0.0213948	0.0142229	0.00339522	0.00226332	0.00207185
ENSG00000086991	NOX4	Tissue enriched	kidney	Enhanced	kidney,artery	0.454851	0.716568	0	0.521067	0.329526	0.167608	3.84276	0.328465	0.438467	2.96576	2.70816	1.64832	94.5295	0.134633	0.994401	0.286456	0.493871	0.0681739	2.60429	0.74532	0.289568	0.382168	0.159068	0.0573524	0.163539	3.13213	0.114588	0.343693	0.472373	1.19933	0.381059	1.76732	3.01825	0.0901007	7.39948	0.359987	0.0236135	0.0230363	0.114766	1.33044	0.532069	0.115192	0.103219	0.526584
ENSG00000160202	CRYAA	Tissue enriched	kidney	Tissue enriched	kidney	0	0	0.000622	0.0476624	0.0407327	0.171454	0.0130291	0	0.00754448	0	0.00786963	0	20.5141	1.36093	0	9.2e-07	0.0185452	0	0.00867822	0	0	0.00145547	0	0	0.169146	0.00867163	0.00292247	0.0288282	0.0270827	0.0020837	0.0161004	0	0.0119789	0.00567543	0.00497447	0.00312436	0.129777	0.0736963	0.116182	0.0443525	0.0124446	0.00531295	0.0050018	0.0129118
ENSG00000215277	RNF212B	Tissue enriched	kidney	Group enriched	kidney,testis	0	0	0.0537437	0	0.0930375	0	0.0351044	0.0206259	0	0	0.0210422	0.0357825	26.6211	0.525851	0	0.0120182	0	0	0.040845	0.0520463	0.0451198	0	0	0	0.0217799	0	0	0.247874	5.22017	0.11148	0	0.0185404	0.00856691	0.00670599	0.0119246	0.0185595	0.00392338	0.00643205	0.0108313	0.017071	0.00213712	0.00567767	0.00490379	0.0024902
ENSG00000161992	PRR35	Tissue enriched	kidney	Tissue enriched	brain.cerebellum	0	0	0.0093109	0.0129552	0.00162549	0	0.00842374	0.0202813	0.00683054	0	0	0	1.67088	0	0	0	0	0.0202389	0.00536023	0	0	0.0070861	0	0	0	0	0	0	0.326854	0	0.00287516	0	0.0115708	0.00173053	0.0119539	0.00971534	0.0134464	90.1903	0.123764	0.00600734	0.0135498	0.00365729	0.0834564	0.00673731
ENSG00000204365	C10orf126	Tissue enriched	kidney	Not detected		0.0136664	0	0	0.00853133	0.00288059	0	0.00338898	0	0.00364246	0	0	0.0276826	1.7815	0.221718	0	0	0	0	0.0123168	0	0	0	0	0	0.00929433	0	0	0	0.335171	0	0	0	0.000886825	0.0139904	0.00346234	0.021355	0.000652926	0.00166336	0.0152635	0.00085145	0	0.00049293	0.000215112	0.00309045
ENSG00000144214	LYG1	Tissue enriched	kidney	Expressed in all		0.28877	1.10811	0.481207	0.189779	0.56911	0.72033	1.26662	0.240528	0.68375	0.405493	0.60482	0.212954	14.5593	0.200777	0.463628	1.16517	0.598303	0.0267758	0.373947	0.362697	0.838306	0.361959	0.469726	0.724242	0.604053	0.618078	0.928201	0.428523	2.40303	0.34453	1.06039	0.505239	1.00906	0.996888	1.00914	1.19298	1.43982	2.90065	0.942829	2.19336	2.34146	1.50802	0.806049	1.46481
ENSG00000205795	CYS1	Tissue enriched	kidney	Tissue enriched	kidney	1.22014	1.13659	0.0164893	2.27559	2.57854	1.77399	7.41515	3.22308	6.65333	2.11681	9.04148	2.9983	68.202	0.305781	6.70562	1.04186	10.246	7.0306	0.10463	4.08908	1.51557	1.46803	0.234938	0.859697	2.47536	4.95216	2.60698	1.68512	0.982381	2.05828	1.83128	2.18049	1.72297	0.379472	7.5694	2.17676	0.0229687	4.14247	2.65369	1.79067	6.59395	2.6012	0.600666	5.00467
ENSG00000100253	MIOX	Tissue enriched	kidney	Tissue enriched	kidney	0.0290562	0.189784	0.012988	0.497233	0.588835	0.1667	0	0	0.0459614	0.109154	3.40771	0.0127719	539.469	0.0770176	0.0265993	0.273772	0.0196871	0.0531102	0.0268799	0.156025	0.034932	0.0941257	0	0.0504937	0.130937	0	0.0907919	0.285618	0.0670209	7.77903	0.0685589	0.197333	0.0123007	0.0233527	0.0103227	0.00885458	0.0488325	0.0235335	0.00759844	0.0628219	0.0464522	0.0938392	0.045918	0.0353087
ENSG00000166589	CDH16	Tissue enriched	kidney	Tissue enriched	kidney	0	0	0	0.12723	0.263375	1.17905	0.300055	0.121857	11.0558	0.0306019	0.379593	0.0235359	146.62	0.0657967	0.0777879	1.14e-06	0.0169333	0	0.0404521	0.0489584	0.158311	0	1.08e-06	0	0.546191	1.3e-06	0	0.14105	0.0197705	25.9259	0.0333308	2.15e-06	0.0212642	0.0154091	0.040987	0.0088732	0.0080949	0.0112436	0.00844967	0.0077089	0.092727	0.30987	3.52147	0.889138
ENSG00000151704	KCNJ1	Tissue enriched	kidney	Tissue enriched	kidney	0.0368703	0.096182	0.0850807	0.288802	0.12494	0.0375673	0.0444055	0.0669155	0.0342811	0.131039	0.0603871	0.0591872	148.72	0.0644477	0.098367	0.0923287	0.0034804	0.0512281	0.0491489	0.102098	0.0344429	0.0182551	0	0.740491	0.0354758	0.047061	0.104201	0.0970812	0.106275	0.526782	0.280025	0.0254763	0.14228	0.0337967	0.0368693	0.0442169	0.0312492	0.055771	0.447516	0.0704757	0.0563611	0.0309882	0.0415316	0.108454
ENSG00000152779	SLC16A12	Tissue enriched	kidney	Enhanced	kidney,pancreas	2.19898	0.10048	0.00419098	0.166624	0.332173	0.110719	1.42166	0.205357	4.25313	0.685626	0.144899	2.18648	62.1217	0.768156	2.24592	0.0814668	0.797077	2.09792	10.1486	0.700122	0.227407	0.0848215	0.385202	0.174364	0.122328	0.230683	0.0868195	0.587883	1.57196	5.3057	0.0597443	0.225779	1.54466	0.265857	0.557019	0.420531	0.0141667	0.157315	0.214431	2.09169	2.54267	0.200737	0.121814	0.986186
ENSG00000129151	BBOX1	Tissue enriched	kidney	Group enriched	kidney,skin	0.0164139	0	0	14.3912	0.295342	0	0.0820352	14.2614	10.1364	0.940558	10.353	0.0332325	360.614	54.9653	0.242617	0.0824645	0.009518	0.190191	0.365424	0.41903	0.021766	0.0307368	0.084187	38.7716	0.0247934	0.0133447	0.0242216	0.151667	0.134902	9.30775	0.414358	0.125037	0.11782	0.0207032	0.145334	0.0935429	0.0229189	2.53358	8.09069	8.11526	0.3937	0.0206389	6.4834	0.844261
ENSG00000116218	NPHS2	Tissue enriched	kidney	Tissue enriched	kidney	0	0.0331578	0	0.0532176	0.114332	0.239184	0	0	0.00448968	0.0113248	0.0280697	0	68.8997	0.0120944	0	0.0051757	0.00732253	0	0	0.0266264	0.0352319	0	0	0	0.0767573	0.0151639	0.0805181	0.0979946	0.586892	0	0.0243553	0	0.000893848	0.0060094	0.000870218	0.302426	0.0012546	0.000941266	0.00550263	0.00353631	0	0.0487506	0.000665586	0.00804041
ENSG00000124564	SLC17A3	Tissue enriched	kidney	Group enriched	kidney,liver	0.241558	0.062168	0	0.0280404	0.0321141	0	0.0125453	0	0.0445272	0.0214982	0.0791267	0.0066277	116.758	12.0637	0.0735891	0.0749942	0.192794	0	3.75e-07	3.5e-07	0.0532148	0	0	0.0098018	0.0446291	0.00455767	0.0305774	0.0245759	0.293551	0.0099122	0.0292974	0.0408657	0.0162854	0.42985	0.0347348	0.0177707	0.0262288	0.00289643	0.00910192	0.0159975	0.00826795	0.0177149	0.00664082	0.0463187
ENSG00000164325	TMEM174	Tissue enriched	kidney	Tissue enriched	kidney	0.0155383	0	0	0.0427153	0.076958	0	0	0	0	0	0.0184875	0	108.865	0.0145496	0	0	0.00688503	0	0	0.0237637	0.00893018	0	0	0	0	0	0	0.0536967	0.0105549	0.0788851	0	0.0287318	0.000514695	0.00050938	0.0012932	0.00115778	0.000630603	0.000715724	0.00194396	0.0022965	0.00275015	0.0105172	0.00392372	0.00882161
ENSG00000124568	SLC17A1	Tissue enriched	kidney	Tissue enriched	kidney	0.0234083	0	0	0.0953738	0.123197	0	0.00563462	0.0156209	0.00509466	0.0110758	0.0712793	0	108.738	15.895	0.152069	0	0.0428973	0.0200084	0	0.0246155	0.0342187	0	0	0	0.0132341	0	2.2e-06	0.0349174	1.68896	0.00409265	0.0104731	0.0298667	0.146363	0.174666	0.0109165	0.00453746	0.0440135	0.0079346	0.00483381	0.00940749	0.00513281	0.0566443	0.00262695	0.00857692
ENSG00000197658	SLC22A24	Tissue enriched	kidney	Not detected		0	0	0	0.0119432	0.00348816	0	0	0	0	0.00844092	0	0	2.69209	0.0546828	0	0	0	0.0171732	0	0	0	0	0	0	0	0	0	0	0	0	0	0	0.000854068	0.000127013	2.85537e-05	0.00170396	0.000274801	0	0.0077604	0.000476927	0	0.00061138	0.000336874	0
ENSG00000112246	SIM1	Tissue enriched	kidney	Enhanced	kidney,adipose	0	0.00655943	0.00261363	0.0034442	0.0232382	0	0.00135964	0.0355188	0.00155144	0.288108	0	0	6.97083	0.171212	0	0.0158357	0.00158727	0.434704	0.0037155	0.0685085	0.0074546	0	0.901627	0.219475	0.017598	0	0	0.0125477	0.4612	0.00327635	0.00451172	0	1.43717	0.0016421	0.00875982	0.00363523	0.00250769	0.000963758	0.106008	0.545725	0.00340156	0.00176475	0.00192269	0.0193306
ENSG00000171365	CLCN5	Tissue enriched	kidney	Mixed		1.88617	2.18813	0.665355	1.19998	2.70804	3.88485	4.6061	2.18892	4.33509	1.39982	5.11385	0.554163	36.5992	5.89799	2.15957	1.90274	4.36582	0.341709	4.69123	1.01581	2.77338	0.651124	0.679092	3.39844	2.90104	3.83082	1.51179	1.77748	2.54043	2.69992	1.42583	1.86881	1.56133	1.78614	0.980319	0.870733	0.361051	3.38414	0.767255	1.46569	1.25783	1.59035	1.39739	2.80118
ENSG00000010932	FMO1	Tissue enriched	kidney	Enhanced	kidney	5.07408	0.587356	0.0244817	0.183825	0.517859	0.138125	3.24608	2.26687	4.44872	3.17401	5.6982	0.492947	159.596	1.27472	0.714557	0.386542	4.34423	0.875528	1.83247	0.644908	0.301824	1.9329	0.0032077	7.84789	18.7302	3.81212	0.0196902	0.478612	2.01631	0.901356	10.3542	4.12548	2.21764	2.94961	0.169343	0.170925	0.0260337	0.043076	0.0459401	4.72966	1.85942	0.0634624	1.59947	3.11028
ENSG00000187783	TMEM72	Tissue enriched	kidney	Enhanced	kidney,colon	0.00856933	0.05671	0.206385	0.0100241	4.00299	0.511055	0.0218537	0.00533673	0.0795829	0.0175182	0.00987577	0.126289	35.8857	0.0175131	0.0181289	0.0127805	0.0257014	1.67605	0	0.0177408	5.85241	1.0691	0.00636996	0.00974143	0.189474	0.172661	0.0137093	0.14139	1.74545	0.153239	0.0564881	0.00770435	0.0254272	0.00891998	0.00760837	0.00858155	0.00887233	0.225791	0.0870855	0.0284142	0.0143795	6.11435	0.00555432	0.0555275
ENSG00000158089	GALNT14	Tissue enriched	kidney	Enhanced	kidney	1.33231	0.641696	3.00517	3.23645	0.133269	0.733251	0.0864316	4.4438	1.21185	0.898012	2.20251	0.0404902	27.8808	0.449955	0.509143	2.01175	0.131271	0.609956	0.0311992	0.631502	0.0811125	0.49739	0.0152943	1.57951	2.47341	0.545876	0.695125	0.228589	1.81793	0.702548	4.09601	2.27147	0.267106	0.213138	0.188077	0.83479	4.84289	1.00222	1.01679	0.73016	0.433	0.0944486	5.4521	0.553642
ENSG00000198398	TMEM207	Tissue enriched	kidney	Tissue enriched	kidney	0	0	0	0	0.00525773	0	0	0	0	0.0183852	0.0108479	0	12.699	0.00462017	0	0.0259769	0	0	0.0227926	0.00984682	0	0	0	0.010646	0.0265043	0	0	0	0.129996	0	0.00570406	0	0.000676069	0.000496132	7.44805e-05	0	0.000492819	0	0.0041434	0	0.00195233	0	0.000138087	0
ENSG00000188816	HMX2	Tissue enriched	kidney	Tissue enriched	kidney	0	0.0174351	0	0	0.0506892	0.139557	0	0	0	0.0116507	0	0	0.704716	0	0	0.0442065	0	0	0.015151	0.111711	0.019926	0	0	0	0.0882269	0.00714247	0.01929	0.0140479	0.00754614	0	0.0215067	0.0334402	0.00166447	0.00305387	0.00301143	0.00344099	0.00601312	0.000259736	0.111371	0	0.00472496	0.160524	0.00809329	0.00203973
ENSG00000104327	CALB1	Tissue enriched	kidney	Group enriched	brain.cerebellum,brain.cerebrum,kidney	0.141405	0.54082	0	10.9011	0.241128	0.0816553	0.0481882	0.0355985	0.0500295	0.0843991	0.0585008	1.25e-06	245.364	0.181887	0.0142366	0.498665	0.0818581	0.174309	0.00986275	0.0809139	0.0905735	0.0375228	0	0.100812	0.166629	0.0884993	0.0193116	0.521363	0.795475	0.100772	0.346594	0.0187302	0.0806924	0.396507	0.0475319	0.0377543	0.061759	41.2448	24.9869	0.0882523	0.11005	0.0742959	0.105705	0.0784988
ENSG00000158296	SLC13A3	Tissue enriched	kidney	Tissue enriched	kidney	0.971866	0.557868	0.0371211	4.66857	0.535135	0.333611	1.43379	0.685133	2.38973	0.683303	1.59608	0.486982	289.788	6.89347	1.47537	0.270599	3.60097	1.78509	42.274	4.85142	0.39384	2.45132	0.232832	1.32776	0.380001	1.53105	0.310311	3.05453	5.66397	0.827814	0.635023	2.01142	0.560444	1.24535	0.477047	0.617845	0.0307946	2.90768	3.85891	1.05514	1.05632	0.156834	0.268377	0.899768
ENSG00000074803	SLC12A1	Tissue enriched	kidney	Tissue enriched	kidney	0.0152432	0.347226	0.147833	0.542904	0.334613	0	0.0569368	0	0.0924139	0.167376	1.667e-07	2.5e-08	506.455	0.22041	2e-08	0.00133938	0.06902	4.2e-06	0.0040721	0.269233	0.0113283	0.00456573	0	0.151127	0.0598128	0.0381417	0.0693952	0.177483	0.671267	0	0.02518	0.0244594	0.0165026	0.0775057	0.0651272	0.00614026	0.0712144	0.435436	0.226816	0.0313534	0.0135174	0.00530063	0.00386621	0.0153171
ENSG00000112499	SLC22A2	Tissue enriched	kidney	Tissue enriched	kidney	0	0	0	0.275332	0.0613312	0	0.0653206	0.0056753	4e-08	0.00517218	0.221892	0.00365938	96.0954	0.0293257	0	0.0673858	0	0	0.223273	0.0844276	0.00598777	0	0.0113625	0	0.0081636	0.146142	0	0.0467773	0.14001	0.00380125	0.0237477	0.0782948	0.00630279	0.00255355	0.0764839	0.00448896	0.00101169	0.0843302	0.0159606	0.00252842	0.0148735	0.013876	0.00350316	0.0503654
ENSG00000169344	UMOD	Tissue enriched	kidney	Tissue enriched	kidney	0	0	0	0.904441	1.04608	0	0	0.0054282	0	0.212274	0.238349	0.00424977	1541.51	0.318165	0	0.0398976	0.00642953	0.371081	0.0051074	0.495625	0.00308122	0.00654863	0	0	0	0	0	1.21507	0.183327	0.00880437	0	0.089569	0.00139998	0.00259473	0.00178723	0.00269847	0.000998488	0.000467066	0.00136735	0.0687421	0.00401716	0.00458901	0.00421009	0.00686914
ENSG00000241119	UGT1A9	Tissue enriched	kidney	Tissue enriched	kidney	6.67e-08	0	0	0.135221	0.603378	0.143794	0.0049578	0.133585	0.00502876	0.105539	0.18897	0.0080897	350.777	56.7767	1.4e-07	0	1e-07	1e-07	0	0.0723114	0.376972	0.00963617	0	0	0.124115	0.0138662	5e-08	0.192274	0.0332211	0	0.0132558	0.553762	0.00865932	0.0185252	0.00261662	0.388876	0.0140474	0.00171173	0.00254642	0.0141774	0.00603408	0.92633	0.304394	0.00807809
ENSG00000134864	GGACT	Tissue enriched	kidney	Enhanced	kidney	4.99541	2.16832	1.07042	2.56812	6.30838	8.04529	3.59414	1.64967	4.70261	4.93342	3.92989	0.699225	57.0713	5.50734	3.29316	3.3528	2.2482	4.92226	3.92002	4.02565	4.99121	4.30958	0.418793	4.26709	4.58327	2.56088	3.50179	4.53323	6.6104	3.93232	5.55576	2.70783	1.21204	2.90265	0.654401	1.24581	0.544431	0.481225	0.794917	1.17083	1.10535	1.49482	1.02119	1.16938
ENSG00000204511	MCCD1	Tissue enriched	kidney	Tissue enriched	kidney	0	0	0	0.023216	0.0111464	0	0.046574	0	0.0112076	0.00700654	0	0	18.7475	0	0	0	0	0	0	0	0	0	0	0	0.026348	0	0	0	0.0101764	0	0	0.0323658	0.00355729	0	0.00244591	0	0.00722563	0.0054854	0.00121673	0.393989	0	0.00550637	0.00355385	0.00959605
ENSG00000149452	SLC22A8	Tissue enriched	kidney	Tissue enriched	kidney	0	0	0	0.334166	0.196517	0	0	0.0228714	0.0182819	2e-08	0.0229392	0	239.031	0.0350851	0	0.00536698	0.0112353	0	0	0.0173356	0	0	0	0	0	0	0	0.0361273	0.0153166	0	0	0	0.00384127	0.00196857	0.00304412	0.00358526	0.00109237	0.861968	0.142165	0.00535658	0.0194937	0.00271488	0.00333443	0.0148843
ENSG00000172940	SLC22A13	Tissue enriched	kidney	Tissue enriched	kidney	0.00860607	0.0432517	0.0358249	0.00554853	0.0244048	0.0164117	0.0261357	0.0360749	0.0110769	0.0123973	0.0333491	2.5e-08	6.74348	0.0191907	0.0125669	0.0101781	0.0044856	0	0.0045869	0.0254119	0.0626704	0	0.0141981	0.0199449	0.0548563	0.0118731	0.0196197	0.0613862	0.127734	0.0147536	0.0215198	0.0384857	0.0316038	0.0436523	0.0446223	0.0920826	0.093191	0.180371	0.0323856	0.0406434	0.0425168	0.0803135	0.138639	0.0414913
ENSG00000197901	SLC22A6	Tissue enriched	kidney	Tissue enriched	kidney	0	0	0	1.38002	0.156769	0	0	0	0.00386012	0.0325877	0.024096	0	137.127	0.0237063	0	0.00634718	0	0	0	1.4333e-06	0	0	0	0	0	0	0	0.0615261	0.00959621	0.00520195	0	0	0.0012158	0.00115446	0.00172731	0.00169218	0.00170419	0.783701	0.961207	0.00189664	0.0075545	0.00107226	0.00126089	0.00474882
ENSG00000157322	CLEC18A	Tissue enriched	kidney	Enhanced	kidney	0.564896	0.0947949	0.0707006	0.142028	0.0728048	0.214247	0.0724982	0.19077	0.106592	0.0173434	0.087372	0.0413423	8.3332	0.0115179	0.133413	0.0442641	0.0557829	0.0627363	0.0462046	0.0384155	0.0528598	0.104422	0.0124196	0.0350113	0.12402	0.0187033	0.211206	0.201231	1.54046	0.0499898	0.0455916	0.140763	0.109888	0.347226	1.66235	0.198331	0.783022	0.450449	0.261245	0.224013	0.21698	0.360556	0.24627	0.197956
ENSG00000164363	SLC6A18	Tissue enriched	kidney	Tissue enriched	kidney	0	0	0	0.0382307	0.0331615	0	0	0	0	0	0	0	5.83668	0	0.00865736	0	0	0	0	0	0.0186178	0	0	0	0.0514215	0	0	0	0.0241482	0	0	0	0.000179772	0.00196788	0.000612334	0.00195629	0.000699853	0.000162834	0.00202911	0.000752368	0.00497085	0.0281666	0.000692918	0.00365111
ENSG00000147003	TMEM27	Tissue enriched	kidney	Tissue enriched	kidney	0.611149	0.07519	0.0467013	0.381157	0.53311	0.955689	1.07272	0.462359	1.99699	0.256443	3.21477	0.529573	293.827	17.1177	1.14015	0.249257	2.10428	0.919139	0.449599	1.33761	0.190395	0.355275	0.0138935	0.70183	0.285278	0.276644	0.100813	9.29247	0.98377	2.95326	0.232216	0.358412	0.262685	0.599819	0.241423	0.870672	0.0388429	0.268485	0.525962	1.18425	0.610155	0.221379	0.272284	0.557906
ENSG00000164893	SLC7A13	Tissue enriched	kidney	Enhanced	kidney	0	0	0	0.0212571	0.0174763	0	0	0	0.00430684	0	0.0383594	2.5e-08	22.1428	0.00739324	0	0	0	0	0	0.038623	0	0	0	0.0333998	0	0	0.00985838	0.007126	0.0884639	0	0	0	0.00161344	0.00210929	0.000311498	0.011735	0.000316623	0.000435529	0.00121545	0.0353483	0	0.00164657	0.00120425	0.00395184
ENSG00000113946	CLDN16	Tissue enriched	kidney	Tissue enriched	kidney	0.640798	0.271587	0	0.192186	0.0592901	0	0.397551	0.289101	2.988	0.08414	0.70142	0.0196371	38.5967	0.816417	0.404024	1.39151	0.0198011	0.0637349	0.261514	0.138964	0.0234114	0.0536298	0	2.00366	0.0317463	0.356575	0.149991	0.0690797	0.126692	6.17364	0.841315	0.37121	0.0235413	0.464964	0.004503	0.296227	0.00252582	0.0120859	0.194439	0.154785	0.0827467	0.00836747	0.125903	0.349315
ENSG00000165685	TMEM52B	Tissue enriched	kidney	Tissue enriched	kidney	0.0295938	0.690683	1.73487	1.38961	0.134209	0.145971	0.0241634	0.030617	0.175377	0.124439	0.322594	0.0037146	127.335	0.0544666	0.47515	0.0823154	0.0083294	0.036579	4.24725	0.0915627	0.0881695	1.00358	0	0.0125143	0.03711	0.316064	0.0251872	0.127499	0.218098	0.0566646	0.146377	0.197343	0.0200188	0.0584793	0.0762786	0.0520734	0.121113	0.0337007	0.471211	0.107008	0.0370712	0.0374886	0.0301949	0.0683383
ENSG00000154025	SLC5A10	Tissue enriched	kidney	Tissue enriched	kidney	0.0356595	0.526543	1.32404	0.0403506	0.0837929	0.0603561	0.040385	0.155988	0.0325213	0.0568712	0.0731194	0.121113	29.4715	0.0356383	0.0730911	0.565751	0.0414961	0	0.0485306	0.0363002	0.0463556	0.0241026	0.0521048	0.45546	0.0619231	0.0439277	0.761363	0.138005	0.242979	0.0179423	0.560802	0.0567706	0.0142766	0.0272041	0.00993282	0.00445439	0.10331	0.000751509	0.00316913	0.01803	0.0120459	0.0241118	0.145899	0.00782362
ENSG00000070915	SLC12A3	Tissue enriched	kidney	Tissue enriched	kidney	0.0306173	0.381129	0.026826	0.0741622	0.0976609	0.0661158	0.0385004	0.0315232	0.0643613	0.0302151	0.10151	0.00564463	76.297	0.029929	0.0688925	0.756716	0.0228655	0.0719909	0.125133	0.0536794	0.0712827	0.0502401	0.00555698	0.0213375	0.0498904	0.0386413	0.434203	0.093991	0.0384273	0.00662875	0.658024	0.228863	0.00544402	0.00384145	0.00530689	0.0590453	0.0285509	0.0138899	0.0374709	0.0287975	0.0238139	0.0328827	0.0204155	0.0178204
ENSG00000186510	CLCNKA	Tissue enriched	kidney	Group enriched	kidney,pituitary,thyroid	0.811361	1.333e-07	0.021021	0.0684287	0.130329	0	0.317235	0.0615015	0.408494	0.337828	0.145042	0.0619411	32.8773	0.0480277	0.242783	0.0375058	0.471975	0.441978	0.0734798	0.255529	0.0940143	3.33474	0.082354	0.0595928	0	0.145954	0.0949229	1.48737	1.34004	3.10469	0.0315638	0.0930502	0.407482	2.66247	0.376435	0.140058	0.0164205	4.52193	0.109725	0.968201	0.404031	0.388853	0.0514236	0.432074
ENSG00000010379	SLC6A13	Tissue enriched	kidney	Tissue enriched	kidney	0.205208	0	0.0415336	3.09417	0.108646	1.71222	0.10181	0.0073886	7.29479	0.0666018	0.0349684	0.48782	107.774	3.47189	0.791511	0.0554337	0.0398574	0	0.0364685	0.150498	0.043066	0.0109296	0.0213954	0.173504	0.330652	0.0117343	0.0849368	0.009353	1.0772	3.14185	0.0467164	0.0657918	0.0532058	0.109583	0.0620272	0.0339865	0.095153	1.93149	2.51216	0.0319467	0.0428216	0.0379267	0.019821	0.737922
ENSG00000147614	ATP6V0D2	Tissue enriched	kidney	Tissue enriched	kidney	0.0936132	0.462453	0.00834365	0.0339642	2.44343	0.958694	0.0454048	0.0135067	0.0123044	0.0171712	0.0445287	0	43.6639	0.116208	1.34501	0.872575	0	0	0.172394	1.59472	2.53566	0.297312	0	0.0200989	0.843014	0.23075	0.303685	0.239792	0.0887538	0.28856	0.721911	0.504031	0.156012	0.0346902	0.0673525	0.00279012	0.0047014	0.0341011	0.0450102	0.0287644	0.00454926	0.768533	0.00685732	0.00865122
ENSG00000167580	AQP2	Tissue enriched	kidney	Tissue enriched	kidney	0.772899	0.0501971	0	0.169156	0.189309	0.0325448	0.0236359	0.00312673	0.0142093	0.0634429	0.0594268	0.0241083	267.606	0.0583863	0.0310641	0.0019621	0	0.0083317	0.0208477	4.11273	0.00190225	0.0255088	0	0	0	0.00554283	0	0.290732	1.5101	0.00705035	0	0.0959755	0.00912059	1.50608	0.192623	0.0332379	0.00272353	0.00187609	0.00412911	0.070762	0.0620429	0.00308778	0.0187455	0.0264318
ENSG00000167941	SOST	Tissue enriched	kidney	Group enriched	artery,kidney	0.0404905	0	0	0.0746343	0.0326847	0	0.0592423	0	0.0348331	0.10476	0.0206712	0.0474389	7.51848	0.0135965	0.650562	0	0.0129561	0.00970575	0	0.0441307	0.0264807	0.00994623	0	0	0	0	0.01832	0.0113839	0.0245518	0.102148	0.0354501	0	0.0166165	0.0141124	18.096	0.00699356	0.0108897	0.0115924	0.0316927	0.0100022	0.0268256	0.0073787	0.0212166	0.00773187
ENSG00000131183	SLC34A1	Tissue enriched	kidney	Tissue enriched	kidney	0	2.333e-07	0.0708826	0.100146	0.174401	0	0	0.00105763	0.00442488	0.0381543	0.006365	0	102.77	0.455993	0.0062713	9.2e-07	0	0	0	0.0238146	6e-07	0	0	0.0193485	8.75e-07	0	0.0842444	0.0615312	0.00625492	0	0.0233374	7e-07	0.00389095	0.00103167	0.0017218	0.033911	0.0690026	0.000369266	0.00191349	0.00423019	0.00585861	0.00805304	0.140416	0.00311391
ENSG00000086159	AQP6	Tissue enriched	kidney	Tissue enriched	kidney	0.308395	0.173407	0.00989638	1.21548	0.0355397	0.110849	0.060864	0.0771419	0.115251	0.0458709	0.179921	0.0465516	12.8787	0.107002	0.0568594	0.00606634	0.0311113	0	0.00455513	0.0979339	0.0736114	0.509581	0	0.00737503	0.0283771	0.0696549	0.105842	0.148414	0.701553	0.041159	0.0007092	0.041808	0.0277479	0.0353925	0.0155062	0.0152175	0.00211344	0.159273	0.378882	0.220073	0.289682	0.0826977	0.0602659	0.0469129
ENSG00000100362	PVALB	Tissue enriched	kidney	Tissue enriched	brain.cerebellum	0.244477	0.595361	0.202454	4.1505	0.149559	0.318372	1.33495	0.096196	0.179082	0.32919	0.532633	0	58.9381	1.51739	0.991917	2.13719	0.175699	0	1.72125	0.153874	0.389573	0.874033	6.04682	0.084844	0.0469966	0.553473	2.48776	0.356123	1.25635	0.268892	2.75992	0.729904	0.0573942	0.15942	0.0403006	2.88439	0.538053	193.503	11.7235	0.580697	0.0523748	0.0538542	0.0244495	0.0265046
ENSG00000081800	SLC13A1	Tissue enriched	kidney	Group enriched	kidney,smallintestine	0	0.00249817	0.0037649	0.0351257	0.0888087	0.0744839	0.0104159	0.000574633	0.0001453	0.020081	8.50432	0	65.302	0.0169531	0.00026628	0.00367166	0.0002891	0.0100799	0.0008488	0.00141627	0.0359032	0	0.00031554	0	11.2574	0.0019924	0.0044191	0.00515937	0.0377772	0	0.00076624	0	0.000314197	0.00161377	0.000518022	0.00364291	0.00021714	0.00512185	0.00228608	0.000247	0.00129684	0.342248	0.000524573	0.00150428
ENSG00000113073	SLC4A9	Tissue enriched	kidney	Tissue enriched	kidney	0.0223415	0.00863813	0.0161484	0.0873186	0.026825	0	0.0218672	0.0130008	0.00869504	0.00866812	0.0399635	0.0281149	6.57169	0	0.00797724	0	0.00969137	0	0.0253536	0.096796	0.00761293	0.0052296	2e-08	0.0251124	0.0056516	0.0089422	0.0226692	0.017165	0.204387	0.0297947	0.0123075	0	0.0677039	0.0404715	0.029036	0.0727631	0.128953	0.123046	0.291183	0.0375841	0.013075	0.0544631	0.110416	0.0312625
ENSG00000007001	UPP2	Tissue enriched	kidney	Enhanced	kidney,liver	0.0403689	0.0131416	0.00387753	1.06655	0.0133933	0	0.00909516	0.0126526	0.0697394	0.00858438	0.0287618	0.0107177	37.3806	4.00786	0.0129138	0.0434031	0.131083	0	0.00460325	0.0616103	0.0132463	0.0630835	0	0	0	0.0111311	0.0300979	6.67e-08	0.050412	0.0278222	0.00953494	0	0.0306966	0.0229792	0.0202343	0.0226895	0.00872022	0.78172	0.972134	0.0848391	0.0452789	0.0133464	0.00882278	0.0840217
ENSG00000205279	CTXN3	Tissue enriched	kidney	Group enriched	brain.cerebrum,kidney,pituitary	0.0139893	0	0	1.69054	0.0446618	0	0.0183241	0.136654	0.0076384	0.032673	0.0451513	0.032272	62.0954	0.0262377	0.248059	0.0123233	0	0	0.0106114	0.70084	0.0160658	0.124856	3.43271	0	0	0	0	0.0356299	0.104059	0	0	0.0479288	0.00341334	0.000795521	0.00259441	0.00368592	0.00530896	0.0814702	3.88092	0.0101477	0.011894	0.00929851	0.0233248	0.00753839
ENSG00000151418	ATP6V1G3	Tissue enriched	kidney	Tissue enriched	kidney	0	0	0.0423538	0	0.0251253	0	0.0499296	0	0	0	0	0	30.1981	0.0187715	0	0.111174	0	0	0.0290712	0.637537	0	0.210884	0	0	0	0	0.0568363	0	0.0315746	0	0.234969	0	0.00016048	0.000385161	0.00025727	0.00559488	0.00255663	0.00118505	0.00157864	0.00332573	0.0264156	0.00180989	0.000486575	0.00912277
ENSG00000137251	TINAG	Tissue enriched	kidney	Group enriched	colon,kidney,smallintestine	0	0.794289	0	0.0783851	8.48213	9.01799	2.4e-06	0.0590844	0.00391034	0	1.66168	0.0373047	78.6004	0.0416925	0	0	0	0	0	0.0079462	10.2228	0	0.0480662	0	10.0895	0.272652	0	0.0539948	0.0483615	0.0127949	0.00481932	0	0.00335639	0.00175315	0.00417336	0.0117005	0.00114686	0.00251214	0.0489412	0.00134941	0.00708582	8.02987	0.00303206	0.0267573
ENSG00000100652	SLC10A1	Tissue enriched	liver	Tissue enriched	liver	0.0350699	0.0269393	0.0807835	0.0341127	0.127283	0.0467647	0.00952318	0.00830857	0.0668241	0.018446	0.254484	0.0047703	0.105417	139.519	0.0517646	0.00482316	0.0129125	0.0270377	0.022227	0.021578	0.0599587	0.0154889	0.0104337	0.0491733	0.037541	0.0173829	0.0485085	0.0518672	0.0955957	0.0472755	0.00678648	0.0126256	0.056231	0.0471431	0.0274672	0.0341544	0.113951	0.180608	0.0292402	0.0530682	0.0424532	0.109488	0.0714079	0.117562
ENSG00000243649	CFB	Tissue enriched	liver	Tissue enriched	liver	4.99162	73.0975	0.121748	2.38409	19.9595	56.3537	8.94856	11.4159	40.0128	24.915	164.074	3.95644	23.068	1412.17	14.5918	7.73112	3.49755	3.07887	14.0239	37.4546	23.2008	11.9718	0.269319	4.78097	52.4477	65.4857	6.61847	53.2696	7.17312	3.0004	23.6435	91.5184	4.53372	2.20183	2.91495	1.71431	0.554099	0.817591	0.583088	4.07608	1.34426	2.42995	1.86164	7.63258
ENSG00000196600	SLC22A25	Tissue enriched	liver	Tissue enriched	liver	0	0	0	0	0	0	0	1.1333e-06	0	1.48e-06	0.0103733	0.00694428	2.875e-07	1.79199	0	0	0	0	0.0070418	0	0.0101238	0	0	0	0	0	0	0	6.7e-07	0	0.0162576	0	0.0266799	0.00338251	0.00157136	0.00457361	0.00170161	0.00263087	0.0363674	0.0118178	0.0122257	0.00151444	0.0567253	0.00273608
ENSG00000132703	APCS	Tissue enriched	liver	Tissue enriched	liver	0	0	0	0	0.0084836	0.060032	0	0	0.0103676	0.127891	47.3304	0	0.745817	1152.93	0	0.0127356	0	0.146487	0.0149538	0	0.0228568	0	0	0.0226266	0	0	0.0187514	0.139015	0.0184999	0	0.0176297	0	0.63503	0.057606	0.0365222	0.0944608	0.62408	0.0246988	0.0156767	0.0368574	0.160001	0.0562817	0.0545096	0.154436
ENSG00000131187	F12	Tissue enriched	liver	Tissue enriched	liver	0.0217941	0.0675168	0.775984	0.178208	0.163316	0.242097	0.00747218	0.0714618	0.0856471	0.0235949	0.0832409	0.0047703	0.0443053	75.4837	0.065917	0.00680146	0	0	0.106732	0	0.0983126	0.0145294	0	0.248243	0.10786	0.025838	0.0471983	0.134916	0.110898	0.0170957	0.0564859	0	0.246964	0.0964639	0.106774	0.473479	1.76071	0.130149	2.40776	0.642563	0.214038	2.24562	5.23859	0.391851
ENSG00000138115	CYP2C8	Tissue enriched	liver	Tissue enriched	liver	0.523586	0.0616025	0.0693165	0.235951	0.0934285	0.199132	0.145869	0	1.25492	0.0521892	5.03047	2.555e-05	1.0042	556.855	0.11973	0.210226	0.0599202	0.0497274	5.22e-05	0.117682	0.0859969	0.00869967	0.0168714	0.0001211	1.03808	0.00637617	0.125027	0.930118	1.6327	0.212643	0.108144	9.895e-05	0.341268	2.42504	0.241153	0.417905	0.226288	1.6121	2.13693	0.641716	0.488818	0.742904	0.166713	1.34071
ENSG00000005471	ABCB4	Tissue enriched	liver	Tissue enriched	liver	6.9783	2.04993	0.449175	0.235988	0.625438	0.366821	0.352727	0.528802	0.231053	0.517021	0.992969	3.33047	0.663432	47.1527	0.0904764	4.5893	0.395862	0.0259425	0.19171	0.29581	1.05157	0.260041	1.73281	0.882612	0.930258	0.260777	4.21826	0.546312	0.700142	0.230993	3.86647	1.2901	0.33402	3.91239	0.399552	0.255065	0.136091	0.0719587	0.160099	0.265784	0.137957	0.226046	0.10102	0.0843854
ENSG00000138207	RBP4	Tissue enriched	liver	Tissue enriched	liver	25.0233	6.36566	0.565329	17.6675	6.05279	3.84881	2.16316	0.35174	2.18006	456.365	7.67133	5.04732	99.8398	3703.81	19.6837	0.541638	3.27145	18.9009	11.3147	5.17798	5.23747	4.43362	0.44094	0.555266	0.923085	0.684231	0.238182	6.66407	3.31033	0.499929	0.121277	1.64955	310.429	5.4304	11.26	9.77425	3.60661	0.179613	17.3612	65.3299	3.56247	3.47708	0.334919	0.891474
ENSG00000118271	TTR	Tissue enriched	liver	Tissue enriched	liver	0.330942	0.0352796	1.94419	2.33507	3.44321	6.82533	0.166802	0.613636	0.391983	1.33887	37.2612	0.801228	8.08297	4452.02	0.174635	0.821892	0.0751147	286.549	0.872124	0.742146	2.01421	0.235766	0	7.32816	3.34231	0.189529	1.64057	29.3393	0.702395	0.366917	0.00841076	2.32632	0.283254	0.125806	0.168685	0.279721	2.44731	2.55081	43.8142	0.132289	0.144207	0.480511	0.440751	0.449873
ENSG00000228278	ORM2	Tissue enriched	liver	Tissue enriched	liver	0.858877	3.00028	16.4071	0.0115339	0.0358154	0.22549	1.89306	0.0136535	0.0143728	0.825268	0.363077	0.0184387	1.34677	2654.17	1.25419	0.130463	0.0244874	0.0193735	0.0573409	29.4139	0.13258	0	0	0.0144481	0	0.0697595	0.215525	13.68	0.425681	0.17467	0.0420905	0.149392	1.73284	1.35621	0.12696	0.217491	5.73019	0.0546013	0.0614036	1.36536	0.321578	0.147476	0.101767	0.34119
ENSG00000198650	TAT	Tissue enriched	liver	Tissue enriched	liver	0	0.0760902	0.00730065	0.114433	0.336699	0.162239	0.0535626	0.00328973	0.195521	0.0654735	0.687186	0.00460597	0.271493	469.804	0.04106	0.145768	0.00483273	0.0337143	0.00243167	0.0310609	0.178502	0.020071	0	0.0064583	0.414503	0.0087943	0.0245321	0.0583533	1.02721	0.0227164	0.25441	0.0128781	0.37262	0.0779984	0.0200263	0.0698089	0.267627	0.0523746	0.0502308	25.8392	0.129551	0.338337	0.0265335	0.252306
ENSG00000091513	TF	Tissue enriched	liver	Tissue enriched	liver	0.589163	0.504387	1.21505	194.876	0.654974	0.414884	0.558884	6.11733	0.665855	73.1487	2.02467	8.40346	2.49296	3995.65	0.951344	0.886657	0.622867	1.29561	0.176127	3.82677	0.6508	17.9668	0.124857	1.74286	0.480135	0.936407	0.579073	0.541286	19.2237	0.0973794	2.96083	0.123537	18.6482	0.587901	1.42841	0.407096	0.483326	34.6503	203.014	7.9638	0.725936	0.727829	7.43086	1.01935
ENSG00000106927	AMBP	Tissue enriched	liver	Tissue enriched	liver	0	0	5e-08	0.0316633	0.169718	2.00938	0.0724307	0.176178	0.118448	0.250939	151.258	0.0528401	8.56781	3579.23	0.294943	0.0928724	0.00882833	25.65	0.027955	0.13584	0.444703	0.0631175	0	0.101973	0.257224	0.054881	0.076421	1.73735	0.568145	0.102892	0.151308	0.078631	0.870576	0.152153	0.112219	0.133474	3.87534	0.274504	0.0927671	0.515529	0.28653	0.266114	0.165418	0.410863
ENSG00000180432	CYP8B1	Tissue enriched	liver	Tissue enriched	liver	0.0308749	0.0882738	0.00512435	0.0154513	0.0496815	0.0224954	0.0287127	0.0308471	0.0854258	0.150753	0.424616	0.0130785	9.54827	131.806	0.0332496	0.0239854	0.0134876	0	0.55053	0.0419887	0.0378236	0.0344277	0.00725674	0.0362974	0.046623	0.0702824	0.0376001	0.0158416	0.0352258	0.0408953	0.0387243	0.0116297	0.356989	0.0653964	0.147946	0.111541	0.0395246	0.0133362	0.035299	0.1942	0.0895742	0.0616802	0.0815235	0.166295
ENSG00000136881	BAAT	Tissue enriched	liver	Tissue enriched	liver	0.024598	0	0.00945585	0.266696	0.0188886	0	0.012787	0.0188455	0	0.0938586	17.0353	0.072332	0.248508	273.998	0.23121	0.026533	0.0042538	0.221845	0.00871092	0.0260395	0.0242495	0	0.27104	0.0150983	0.019665	0.0271174	0.0206995	0.0619311	0.0620428	0.0032233	0.0148591	0.0107125	0.149815	0.0292504	0.0188886	0.0195863	0.356096	0.474883	0.439128	0.0196298	0.0465405	0.0290813	0.0170495	0.0686688
ENSG00000047457	CP	Tissue enriched	liver	Tissue enriched	liver	1.78709	1.52508	0.324467	3.13272	8.97466	5.9131	10.2379	2.35723	6.14515	3.41732	0.735753	1.75141	1.87128	578.586	5.16569	12.7619	0.0423212	0.101172	1.52453	4.08435	10.5704	1.36101	0.033898	3.3555	4.08326	1.34482	13.768	1.53182	1.35405	0.9086	12.3678	16.7594	7.61116	0.844223	19.2464	5.15266	0.132696	1.93862	7.67725	6.30574	7.56967	3.1637	2.19695	2.05742
ENSG00000244414	CFHR1	Tissue enriched	liver	Tissue enriched	liver	4.03113	4.5221	0.0810108	0.587861	4.07932	1.79887	0.738968	4.24353	0.613741	4.98735	12.4197	5.08438	3.03961	814.971	3.0401	7.37224	7.6063	0.24837	1.38907	1.59549	6.13206	1.57595	0.245013	3.88874	2.72957	1.79509	2.40355	2.54433	1.2361	2.10482	1.80574	8.428	1.85696	0.785233	2.135	1.24723	0.236875	0.0802984	0.238773	0.764934	0.347271	0.449003	0.491254	0.506959
ENSG00000025423	HSD17B6	Tissue enriched	liver	Tissue enriched	liver	2.16885	6.54837	0.273834	9.07709	4.7087	2.78142	11.5	8.19469	2.38892	1.35137	8.8837	0.177577	1.92219	670.204	61.8716	0.553729	5.00007	0.168916	4.30771	42.9831	6.2748	0.0110333	0.0294915	0.239394	3.00654	10.7952	44.6274	3.19909	24.1433	25.804	0.722987	15.8942	2.10037	0.950719	3.32769	21.6821	0.251886	4.4227	7.20003	0.524483	20.9409	3.24186	1.53716	4.97751
ENSG00000122194	PLG	Tissue enriched	liver	Tissue enriched	liver	3.33e-08	3.33e-08	0	0.0969391	0.120558	0.0947472	0.0381371	0.0069878	3.21789	0.0547306	0.221748	0	221.353	1202.82	0.0293021	0.0043917	3.33e-08	0	0.00538593	0.0596172	0	0	0	0	2.5e-08	0	0.00702885	0.110268	0.167308	0	0.0180573	0.0442243	0.111788	0.0155471	0.0116184	0.0178563	0.122275	0.0107037	0.0346581	0.0126058	0.104166	0.0205615	0.0168628	0.255464
ENSG00000234906	APOC2	Tissue enriched	liver	Tissue enriched	liver	0.496002	0.509858	0.0932293	0.878553	0.631397	1.94292	0.598241	0.582912	1.89217	0.216883	3.47516	0.264608	0.492329	644.544	1.41865	1.84975	0.0271244	0.266808	0.69598	0.283527	1.04223	0.593252	0.0698326	0.434121	1.95739	0.0737305	0.427607	0.19304	0.106329	0.215708	3.64256	1.54067	0.0100062	0.0718747	0.0114549	0	0.0789402	0.0166113	0.0915965	0.0157781	0	0.015707	0.0104323	0
ENSG00000080618	CPB2	Tissue enriched	liver	Tissue enriched	liver	0.0455193	0.036971	0.0471187	0.0467969	0.00721313	0	0.00393014	0	0.0093748	0.0253665	4.75644	0.0188403	0.210534	517.206	15.7461	0.0258865	0.0421769	0.0690777	0.014678	0.0486043	0.00895175	0.037445	0	0	0.0136754	0	0.0177545	0.0305039	0.114456	0.0700158	0.0290074	0	0.138491	0.0306158	0.0233283	0.0404386	0.250175	0.0659093	0.0751355	0.0413991	0.0578208	0.0250328	0.0291	0.0562426
ENSG00000174990	CA5A	Tissue enriched	liver	Tissue enriched	liver	0.00417877	0	0.0012396	0.00781857	0.000399043	0	0	0.00197783	0.00096698	0	0	0.00148798	0.0013402	0.643721	0.00356922	0	0	0	0	0	0.00033895	0	0	0.0036368	0	0	0.00182755	0	0.00537591	0	0	0	0.00877932	0.0192548	0.00608049	0.00160481	0.0616799	0.0837219	0.242288	0.0119796	0.0143989	0.00478344	0.00121549	0.0034709
ENSG00000021461	CYP3A43	Tissue enriched	liver	Enhanced	pancreas,liver	7.58667e-05	0.0335893	0	0.0459637	0.0289797	0	6e-08	0	0.0123688	0.052856	0	0.0199752	0.0214218	6.05945	0.0145998	7.94e-06	1.6667e-06	0.160635	0.0177561	0.18883	0.020751	0	2.04e-06	0	0	0.035554	0.0154518	0	0.367038	0	0.00717852	0	0.0591861	0.0236143	0.0347777	0.0467375	0.00539967	0.0785818	0.0892036	0.106085	0.0393728	0.0351167	0.0144369	0.0780833
ENSG00000055955	ITIH4	Tissue enriched	liver	Enhanced	liver	1.44588	0.80346	4.70783	1.23893	0.392112	0.423296	1.16328	1.24538	1.34213	1.26256	1.11465	0.767146	0.753999	686.03	1.91232	0.870419	0.830277	0.556078	0.478723	0.512905	0.844509	0.568332	12.2871	0.684645	0.648322	1.11446	1.91723	0.351724	0.712095	0.6762	0.843859	0.820527	0.00120158	0.0113588	0.106767	0.0522728	0.00241812	0.00372984	0.00139895	0.00519163	0	0.00357874	0.00602113	0
ENSG00000072080	SPP2	Tissue enriched	liver	Tissue enriched	liver	0	0	0	0	0	0	0	0	0.0090165	0.0245022	0	0	0.0873368	178.553	0	0	0	0	0	5e-07	0	0	0	0	0	0	0	0	0	0	0.0196416	0	0.0359417	0.00472365	0.00236854	0.00123882	0.058858	0.00203111	0.0231228	0.00317308	0.0135448	0.00421076	0.00328613	0.016583
ENSG00000171236	LRG1	Tissue enriched	liver	Group enriched	blood,liver	0.69087	14.3636	14.6568	0.0806755	5.06666	4.37289	1.65056	17.3226	9.79916	3.72726	14.2442	0.104819	0.500532	130.057	5.58144	0.536666	0.281152	3.58149	1.50915	1.22294	3.66699	9.52941	0.0203294	2.80055	1.71461	1.59698	2.89012	9.37505	0.209369	0.221222	4.95409	7.32115	2.82402	5.83411	0.623175	4.29419	149.386	0.159333	0.30231	3.99614	3.63716	8.81755	18.6573	7.77006
ENSG00000160870	CYP3A7	Tissue enriched	liver	Tissue enriched	liver	0.831497	0.0442538	0.0115129	0.0425628	0.345816	2.04413	0.117916	0.202603	0.0601083	0.0614883	6.61667	0.00739605	6.23704	126.048	2.01869	0.0225254	0.0577138	0.0829343	0.0249024	1.54145	0.180956	0.0162267	0	0.0708507	3.64969	0.0338285	0.00930967	0.153845	0.0417734	0.0108531	0.0862509	0.239075	0.0682666	0.324361	0.0595405	0.183228	0.0494801	0.0484819	0.0366616	2.34502	0.0725083	0.172655	0.0467962	0.183597
ENSG00000198099	ADH4	Tissue enriched	liver	Tissue enriched	liver	0.358881	0.27519	0	6.30667e-05	0.465875	124.61	0.0927714	0.802033	0.00432878	0.905648	0.338515	0.029329	1.14228	1695.5	0.0168608	0.103583	0.0152246	0.0150204	0.00602815	0.0922049	0.483533	0.0535421	0	1.53e-05	16.4646	0.03014	0.0788877	0.426924	0.431157	0	0.0648739	0.618212	1.368	0.504946	0.665875	0.133435	0.424929	0.0131423	0.0216121	4.98472	0.34448	0.276315	0.487034	0.31002
ENSG00000171560	FGA	Tissue enriched	liver	Tissue enriched	liver	0.0263011	0	0.00997975	0.0191308	0.0556084	0	0.044563	0	0.181007	0.30524	13.2096	0.0158754	3.55919	6885.36	1.37127	0.114508	0.00644573	1.6032	0.659572	0.0779137	0.0511165	0	0	0.036974	0	0	0.0891767	21.9835	2.91872	0.00626815	0.0885062	0.0705048	2.39723	1.01266	0.166886	0.519246	2.12185	0.0971069	0.0801695	0.201093	1.15234	0.302908	0.265756	0.58796
ENSG00000171557	FGG	Tissue enriched	liver	Tissue enriched	liver	13.9167	0	0.0211921	0.021527	0.0418246	0.0317544	0.0465672	0.046717	0.00992784	0.377818	23.2897	0	3.25591	6669.13	16.8837	0.100386	0.574654	0.233996	6.27869	0.10036	0.0203038	0	0	0.0607568	0.0132998	0.100385	0.0938322	4.06902	2.71859	0.0192221	0.0479091	0.0648055	2.35806	40.4973	0.210563	0.577153	4.47971	0.0985469	0.118233	0.41096	1.15898	0.346949	0.263503	0.666407
ENSG00000007933	FMO3	Tissue enriched	liver	Tissue enriched	liver	10.3901	0.855938	0.235439	0.313997	0.638565	1.49758	0.813609	3.77408	13.387	5.01667	1.76538	1.30184	8.84874	371.342	10.1041	3.93489	0.151264	1.02053	0.118377	0.638482	0.58975	2.43858	1.20202	0.420908	0.832188	1.3914	0.242541	3.51117	0.352647	0.787469	7.68928	1.46311	11.4788	2.57223	1.92279	0.373836	0.153787	0.196224	0.433738	2.61831	0.79149	0.385207	2.14215	3.81197
ENSG00000134389	CFHR5	Tissue enriched	liver	Tissue enriched	liver	0	0	0	0.0450733	0	0	0	0	0	0.00665884	0	0	0.0218676	58.9441	0.00412628	0	0.0131128	0	0	0.0160246	0	0	0	0	0	0	0	0	0.0839953	0	0	0	0.00875639	0.00259157	0.0017366	0.00371821	0.0140707	0.000806628	0.00909033	0.00194398	0.00719964	0.00204935	0.00295246	0.00431125
ENSG00000039537	C6	Tissue enriched	liver	Tissue enriched	liver	0.916997	0.0672351	0	0.0517983	0.531938	0.88593	0.448591	0.415149	46.6488	9.58454	11.6951	18.709	1.38871	250.601	2.88358	0.374939	1.8799	9.66361	0.812362	0.238135	0.593858	0.504143	0.106192	0.0324378	0.906437	0.771967	0.0251045	1.83642	4.70797	0.0904294	0.438756	0.304728	7.90027	0.729615	1.63124	0.665906	0.0572011	0.105448	0.102514	1.45465	0.791399	0.353446	0.169684	8.71426
ENSG00000244474	UGT1A4	Tissue enriched	liver	Tissue enriched	liver	1.667e-07	0	0	1.07667e-05	0.023521	6.70323	0.00169444	0.00493233	0	1.4e-07	1.7698	1.15e-06	0.00517325	150.149	5.8e-07	0.0197335	3.333e-07	4.5e-07	0	5.333e-07	0.0028387	0	0	4.12333e-05	2.62497	0.0122426	3.05e-06	1.0667e-06	0.00061159	0.0068322	2.46e-06	0	0.0254188	0.0115233	0.00271474	0.264256	0.0136378	0.000868162	0.0020542	0.00405518	0.0446105	0.0747926	0.0627412	0.0195073
ENSG00000123561	SERPINA7	Tissue enriched	liver	Tissue enriched	liver	0	0	0	0	0.0971298	0.0897324	0	0	0.0148325	0.0246592	0.0269718	0	0.314484	156.952	0	0.00595282	0.0924604	0.0147209	0.00772753	1.67e-08	0.082757	0	0	0	0.504219	0	0	0.0211146	0.0299955	0	0.00431136	0	0.0252714	0.00740617	0.00341486	0.00954402	0.039803	0.00178581	0.00310211	0.00399956	0.0149411	0.0349863	0.00373716	0.0127883
ENSG00000140505	CYP1A2	Tissue enriched	liver	Tissue enriched	liver	0.153127	0	0	0	0	0	0	0.0238432	0.175245	0.0887986	0	0	0.113691	191.205	0.190303	0.00505516	0	0	0.517324	0.00260028	0.00283393	0.00562107	0	0.0648609	0.0209316	0	0	0	0.0234218	0.35797	0.00723826	0.0439045	0.0591198	0.0211544	0.00980796	0.00670843	0.0369872	0.0024604	0.00299028	0.00576612	0.00598217	0.0054728	0.0355614	0.023718
ENSG00000106327	TFR2	Tissue enriched	liver	Tissue enriched	liver	0.091833	0	12.5313	0.15392	1.1857e-06	1.375e-05	1.2e-07	6.667e-07	0.00427582	7.16e-06	1.34581	0	0.0154294	98.2508	0.0284624	0.0253677	0	2.25e-06	0.344247	0.0199879	2.4525e-05	0.0256324	0	1.93667e-05	0.0416472	2e-07	2.4425e-05	2.48703	0.107328	0	3.7e-06	0.0897572	0.317741	0.942554	0.140793	0.36249	2.11185	6.13489	2.05535	0.188686	0.160477	0.353852	0.435897	0.214146
ENSG00000116690	PRG4	Tissue enriched	liver	Enhanced	liver,adipose	1.10302	1.86612	0.141581	0.122526	0.0744883	0.0276306	0.0771977	0.145372	0.146908	7.75175	0.307725	2.44588	0.050916	71.6664	8.37752	0.417964	0.0896074	0.167406	0.0527134	0.059912	0.150606	0.0427006	0.533399	0.32279	0.113691	0.276663	0.140038	0.0719383	0.195099	0.0393068	0.291768	0.471928	50.1874	2.39207	15.6278	0.905315	1.88242	1.86446	0.324212	4.34887	0.664382	0.237832	0.155997	27.384
ENSG00000120054	CPN1	Tissue enriched	liver	Tissue enriched	liver	0.0145536	0	0	0	0.0082511	0	0	0	0	0	0	0	0.106831	24.0667	0	0	0	0	0	0	0.0455899	0	0	0	0	0	0	0	0.840168	0.00578393	0	0	0.0144845	0.00632424	0.00176583	0.0286392	0.0280168	0	0.00148904	0.00396005	0.0234009	0.0196506	0.00323476	0.0102638
ENSG00000140107	SLC25A47	Tissue enriched	liver	Tissue enriched	liver	0.0169502	0.0363006	0.00682215	0	0.0542168	0.420118	0.0198696	0	0.020076	0.0128484	0.018978	0	0.25045	55.005	0.0252409	0.00676292	0	0	0.0183365	0.0182124	0.0260511	0.0156903	0.0130144	0	0.298876	0	0.0181463	0.010921	0.161744	0.0357608	0	0	0.0942017	0.0272338	0.0195018	0.0360469	0.462743	0.0261717	0.0234998	0.0362401	0.0581082	0.0736591	0.0289042	0.10539
ENSG00000110245	APOC3	Tissue enriched	liver	Tissue enriched	liver	0	0.768274	1.675e-06	0	0.072859	650.131	0.460731	0	0	0.853974	0	0.0353029	11.6833	4634.51	0	0.594478	0	0.0654245	0.301085	0.247618	0.0742748	0	0	0	823.33	0.42577	0	1.2151	0.269621	0.118797	0.0626151	0	1.09495	0.190908	0.119377	0.0818734	16.7075	0.136144	0.0754281	0.185567	0.19631	0.327509	0.250219	1.01022
ENSG00000145192	AHSG	Tissue enriched	liver	Tissue enriched	liver	0	0	0.0270681	0.145347	0.0232749	0	0	0.0349932	0.0549326	0.206377	0	0.0131546	0.918735	1916.59	0.00644362	0.0218917	0	0.260501	0	9.167e-07	0.114891	0	0	0.0097204	0	0	0.0206363	0.150921	0.559725	0.00506705	0.0397361	0.0354894	0.306705	0.0488044	0.0300115	0.0429351	0.889061	0.0296337	0.0740326	0.0367845	0.0336183	0.0547724	0.112172	0.200627
ENSG00000101323	HAO1	Tissue enriched	liver	Tissue enriched	liver	0	0	0	0.0110775	0	0.0246753	0	0	0	0.00781366	0.124399	0	0.77972	205.01	0.00662332	0	0	0	0	0.0284098	0	0.0356675	0	0	0	0	0	0	0.057789	0	0.00444764	0	0.0505934	0.00808059	0.00539861	0.00301664	0.256362	0.00776822	0.0157393	0.00851231	0.00272229	0.00540777	0.00660937	0.0182726
ENSG00000106804	C5	Tissue enriched	liver	Tissue enriched	liver	1.40922	0.982019	1.13479	1.51473	0.963391	2.90675	2.52824	1.36536	1.97351	1.99402	1.46726	0.329182	3.58666	163.036	6.54214	1.78284	2.66684	2.73147	0.600572	2.10175	1.27407	0.459735	0.063358	2.56416	3.05167	1.64697	1.32688	2.55062	1.69129	1.89865	1.38818	1.15088	2.31832	1.38969	2.91418	2.33312	0.376137	1.01788	1.34583	2.47015	2.42033	1.03955	1.02401	2.72905
ENSG00000005421	PON1	Tissue enriched	liver	Tissue enriched	liver	2.10894	0.0135067	0	0.243689	0.057053	0.0582275	0.0230637	0	0.0920469	0.0391868	0.875676	0.0119432	0.180609	134.456	0.0403371	0.0101188	0.205336	0	0.00985665	0.200322	0.0719731	0.0510837	0	0.0583305	0.0263905	0.0042276	0	0.0223822	0.227057	0.0176456	0.0130814	0	0.118585	8.26474	0.0191314	0.0762143	0.11347	0.231945	0.347104	0.259622	0.0923602	0.070192	0.0197731	0.210948
ENSG00000130649	CYP2E1	Tissue enriched	liver	Tissue enriched	liver	0.735126	0.484853	0.46632	3.38103	0.538226	0.922101	3.21024	12.7752	2.15733	0.932328	2.16068	0.44985	6.57105	3278.46	1.96534	1.38046	2.12777	1.24564	0.532962	2.6449	0.982816	1.34899	0.484718	8.28513	0.435931	1.99867	1.74769	1.63653	2.38604	1.56785	27.6458	0.892568	1.74158	1.27497	1.4899	1.86488	2.71595	7.80782	2.85629	2.37906	2.64928	1.09268	7.37578	2.57562
ENSG00000167910	CYP7A1	Tissue enriched	liver	Tissue enriched	liver	0.0161113	0.0181195	0.0143691	0.00475397	0.0122758	0.298884	0.0461745	0.00820487	0.0265332	0.0613574	0.0691988	0.0178726	0.0409727	21.822	0.052612	0.0102703	0.0173558	0.0090321	0.0500562	0.0214088	0.0197004	0.00754557	0.0145622	0.0530365	0.0586833	0.0252278	0.0500816	0	0.134068	0.0159229	0.0204394	0.0331362	0.190598	0.021569	0.0429281	0.0399559	0.0190557	0.0202475	0.0196504	0.10687	0.0834029	0.0217607	0.0129256	0.0520018
ENSG00000104760	FGL1	Tissue enriched	liver	Tissue enriched	liver	0	0.0463505	0.0260729	0.288027	0.0356696	7.05e-06	0.636034	0	0.0179456	0.121041	0.142781	0.0304214	0.350428	780.825	0.0341966	0.0544337	0.333462	143.471	4.00906	0.368786	0.0090547	0.0484687	0	0	0.0325776	0.138978	0.0923954	0.564548	3.18347	0.0121128	0.0140739	0.026636	0.763195	0.167059	0.0741927	0.112021	1.27179	0.089712	0.435523	0.206329	0.195018	0.0881101	0.0616623	0.176625
ENSG00000113600	C9	Tissue enriched	liver	Tissue enriched	liver	0.0444316	0.0204941	0	0.00694357	0.00796826	0	0.00221532	0.0220656	0.00237064	0.0222983	0.0170942	0	0.582012	526.298	0.0143146	0.00291746	0	0.009896	0.0129849	0	0.0298519	0.0082737	0	0.0397881	0	0.00397713	0.00484295	0	0.488889	0.012405	0.0217181	0.011441	0.25278	0.0657635	0.0300533	0.0370368	0.109568	0.0142019	0.0130627	0.0285984	0.0576159	0.0287494	0.0701973	0.0396028
ENSG00000161031	PGLYRP2	Tissue enriched	liver	Tissue enriched	liver	0	0.00973923	0.00427295	0.0466608	0.0135323	0	0.217641	0	0	0.069388	0.0259142	0	0.0717074	102.596	0.0244245	0.0136923	0	0	0	0.0678274	0.00309493	0.0055538	0.00952208	0.125896	0.0178931	0.0352213	0.0305468	0.0479253	4.08765	0	0.08724	0.022258	0.013487	0.00592044	0.00354984	0.0512584	0.118849	0.00231867	0.00332468	0.605937	0.0225237	0.0327926	0.00869035	0.0426735
ENSG00000198077	CYP2A7	Tissue enriched	liver	Tissue enriched	liver	0.0035124	0	0.00532075	0.00905573	0.0060693	5e-08	0.0484465	0.00666173	0.0019593	0.00817502	3.33e-08	0	0.00845477	20.4335	0.0683041	2e-08	0.0791931	0	0.00758225	0.00592917	0	0	4e-08	0	0.02993	0.0729582	0.00632038	3.33e-08	0.0186354	0.00379288	0	0	0.0716164	0.0236286	0.0238053	0.124535	0.00678874	0.0457168	0.056743	0.198904	0.978678	0.0292617	0.0273895	0.1206
ENSG00000184999	SLC22A10	Tissue enriched	liver	Tissue enriched	liver	0.0928593	0	7.5e-08	0.0625279	0	0	0.0314726	0.0150628	0.010613	0.00274872	0.0278668	0	0.0974267	20.0563	0.183618	2.88e-06	0.0276571	0.0111898	5e-08	0.0270692	0.0042389	0.0548643	0	0.0396167	0	1e-07	0	0	0.013045	0	0.00318422	0	0.00550835	0.00432673	0.00956598	0.00530609	0.00251411	0.00461167	0.159154	0.0312141	0.03369	0.00433005	0.00750668	0.0312678
ENSG00000171564	FGB	Tissue enriched	liver	Tissue enriched	liver	0	0.0276553	0.0283262	0	0.053499	0	0.0819174	0	0.0434279	0.259929	0.566756	0.0232832	13.8946	7250.65	0.0291041	0.134104	0.00769177	0	1.03778	0.0807945	0.0227121	0	0	0.0771015	0.0216402	0	0.0856841	2.09834	0.174527	0.0148685	0.150048	0.033523	3.01434	0.487567	0.220954	0.634372	2.97029	0.10992	0.118045	0.319872	1.31549	0.385566	0.326757	0.719292
ENSG00000125551	PLGLB2	Tissue enriched	liver	Tissue enriched	liver	0.438697	0.465451	0.174806	0.171779	0.168094	0.0626991	0.711239	0.149566	0.519948	0.130192	0.297513	0.0894394	0.310397	115.408	0.227408	0.551413	0.345015	0.0163952	0.197594	0.395834	0.131319	0.223094	0.100703	0.891276	0.333074	0.240901	0.232957	0.403164	0.147992	0.190284	0.529644	0.428555	0.373373	0.205295	0.257773	0.390033	0.253467	4.20391	0.526706	0.568808	0.356921	0.282652	0.326981	0.274203
ENSG00000257017	HP	Tissue enriched	liver	Tissue enriched	liver	2.7116	17.8549	121.734	0.673659	0.422017	0.768034	2.06676	0.578868	1.40484	66.6432	1.66784	2.41064	8.26279	16751.2	34.7734	1.19555	0.967999	0.212875	0.732068	0.707648	0.461197	1.02412	0	0.2058	0.143292	4.03543	1.59316	1.22615	0.63478	0.699401	2.73144	0.766721	61.8651	3.98512	6.13777	2.68687	88.9715	0.464267	0.669614	2.96391	6.66338	1.30806	1.00648	33.9108
ENSG00000122787	AKR1D1	Tissue enriched	liver	Tissue enriched	liver	0.0203206	0	0.00451545	0.0001921	0	0	0	0	0	0.00013658	0.052589	0	0.0893585	173.487	0	0	0.00669153	0	2e-07	0.0126385	0	0	0	0.0124348	0	0	0.0001612	0.0145081	1.58893	0	0	0	0.0119518	0.0493775	0.00546934	0.00155524	0.0346618	0.00220893	0.00203712	0.0496039	0.0105915	0.0209669	0.00451732	0.00803782
ENSG00000112337	SLC17A2	Tissue enriched	liver	Tissue enriched	liver	0	0	0	0	0.00253706	0	0	0	0	0	0	0	0.345319	25.7481	0	0	0	0	0.0104396	0	0.00497183	0	0	0	0	0	0	0	0.173515	0	0	0	0.00730138	0.00256064	0.00280222	0.0075858	0.0243638	0.000620644	0.000906017	0.00242747	0.0105634	0.00179502	0.00167377	0.0116614
ENSG00000187545	PRAMEF10	Tissue enriched	liver	Not detected		0	0	0	0	0	0	0	0	0	0	0	0	0.00206281	2.5738	0	0	0	0	0	0	0	0	0	0.00165863	0	0	0	0	0.00939153	0	0	0	0.000278001	0.00162455	0.000588179	0.0116003	0.000462563	0.000700757	0.000419657	0.0010551	0.0157738	0.00181805	0.00118027	0.0021775
ENSG00000175003	SLC22A1	Tissue enriched	liver	Tissue enriched	liver	0.112762	0.208107	0.116468	0.0217563	0.0475309	0.116602	0.113776	0.0497927	0.0867145	0.0707441	0.540373	0.0258072	0.640267	175.217	0.0695471	0.0794822	0.0875773	0.132649	0	0.092072	0.033741	0.0718489	0.088142	0.180997	0.0787047	0.0246515	0.247418	0.106748	0.133233	0.0981331	0.0046796	0.0699074	0.314262	0.263271	0.245485	0.168725	2.27287	0.0969538	0.0853902	0.414865	0.316556	0.258384	0.199278	0.354239
ENSG00000261701	HPR	Tissue enriched	liver	Tissue enriched	liver	0.283596	1.15374	2.31399	1.77816	0.223448	0.484889	0.154884	0.145889	0.322503	2.05851	0.513293	12.2695	0.57847	625.754	1.74915	0.590702	1.67261	0.0395595	0.0284739	0.114032	0.18308	0.155546	0.014603	0.051807	0.3844	0.135195	0.0481999	0.308103	0.860407	0.0152995	0.144857	0.0825853	2.22256	0.217931	3.82682	0.281866	0.829958	1.16731	3.64352	0.669223	1.24418	0.208536	0.143212	1.25398
ENSG00000113905	HRG	Tissue enriched	liver	Tissue enriched	liver	0	0.0149592	0	0.0227019	0.0208338	0	0	0.036178	0.00332294	0.087469	0.00756903	0	20.3068	2087.47	0	0.00896564	0	0	0.0059555	0.0480716	0	0	0	0.00833657	0	0	0.00775023	0.0967232	0.115745	0.0478874	0.0366333	0.0128803	0.0346224	0.0286902	0.0133451	0.0200134	0.800273	0.0124097	0.023901	0.0119298	0.0337672	0.0278646	0.0417163	0.0493227
ENSG00000175189	INHBC	Tissue enriched	liver	Tissue enriched	liver	0	0	0.0303372	0.124104	0.00462681	0	0.0303824	0.0129974	0.0861292	0.0224413	0	0.0161135	0.131246	54.2646	0.0164897	0.0211795	0.0949872	0	0.0052185	0.158771	0.0218133	0	0.0122636	0.023303	0.0212085	0.00596537	0.051093	0.0149691	0.854289	0.257989	0.0103865	0.0123719	0.045711	0.0134822	0.0197723	0.0357069	0.0258463	0.274438	0.0571752	0.0279219	0.0432312	0.0203783	0.012376	0.0432902
ENSG00000157131	C8A	Tissue enriched	liver	Tissue enriched	liver	0	0	0	0	0.00236311	0.689189	0	0	0.0088092	0.0023172	3.00648	0	0.0982199	223.74	0.00885378	0.00745332	0	0	0.0050733	0	0	0	0	0	0.549145	0	0	0.0763909	0.0122004	0	0.00268216	0	0.0847922	0.014241	0.0071619	0.013593	0.0901418	0.00550103	0.00545536	0.0077359	0.0300812	0.0125319	0.00816267	0.028876
ENSG00000109758	HGFAC	Tissue enriched	liver	Tissue enriched	liver	2.85333e-05	0.0254282	0.004691	0.0605875	0	0	0.0510009	0.0206354	0.0766614	0.00991208	0.0299784	1.04e-05	0.0242322	16.1069	0.0152726	0.00414042	1.61e-05	0	2.14e-05	0.0566975	1.325e-06	0.00765443	0.0207181	0.0616594	0.00906683	1.30667e-05	0	0.0095302	0.945946	0.00734938	0	0	0.147077	0.0794593	0.224031	0.360619	0.0376205	4.22608	1.00864	0.439899	0.729172	0.192789	0.164279	0.741464
ENSG00000172482	AGXT	Tissue enriched	liver	Tissue enriched	liver	0.0236863	0	0	0	0.488125	0.109951	0.0051664	0	0	0.199481	0.0128252	0	7.03047	275.495	0	0.00492182	0	0	0.21443	0.0074263	0.224789	0.00862767	0	0	0.0574457	0	0.18018	0.151138	0.017529	0	0	2e-07	0.535463	0.144726	0.0366005	0.0417117	2.13878	0.0386941	0.0180515	0.157822	0.117173	0.657789	0.061319	0.175757
ENSG00000021852	C8B	Tissue enriched	liver	Tissue enriched	liver	0	0	0.0100101	0	0	0	0.0576676	0	0.00410076	0.0113545	0.434473	0	0.15778	307.374	5.7742	0	0	0	0.00570223	0.00281695	0	0	0	0	0.0197841	0	0.0153191	0.0130164	0.685442	0	0.0170982	0.0143797	0.101782	0.0168409	0.00706012	0.0156562	0.247473	0.0148694	0.00602051	0.0266543	0.0457563	0.0128428	0.015356	0.0276547
ENSG00000229314	ORM1	Tissue enriched	liver	Tissue enriched	liver	1.25457	8.61577	91.7598	0.0107404	0.0778787	0.142331	2.09666	0.411284	0.104625	1.84513	0.845491	0.0451991	2.69428	5840.93	3.12406	0.295504	2e-07	0.0179118	0.584419	3.86704	0.0622468	0.0858383	0	0.0667197	0	0.297054	0.831748	4.35686	0.191568	2.34194	0.0585222	0.175203	5.65798	3.0041	0.326909	0.566243	37.0205	0.342853	0.177101	2.53439	1.4259	0.520346	0.392591	0.851592
ENSG00000138315	OIT3	Tissue enriched	liver	Group enriched	liver,spleen	0	0.298358	0.00433025	0.0080622	0.299086	2.26135	0.0303744	0.035344	0.032436	0.0220685	0.282753	1.01758	1.41995	37.3096	0.328117	0.115694	0.0342617	0.0146991	0.00771638	0.0217138	0.175468	0.0103077	0	0.043658	2.93513	0.032453	2.86994	0.134733	0.399657	0.258266	0.038702	0.10611	0.0568342	0.0950756	0.0415575	0.0155944	0.110754	0.478194	0.0157276	0.0259494	0.0117629	0.403103	0.0161429	0.0297435
ENSG00000172497	ACOT12	Tissue enriched	liver	Tissue enriched	liver	0	0	0	0.13529	0.0219071	0.169235	0.0310914	0.012967	0.0110925	0.0159621	0.0252235	0	1.93449	34.3429	0.0088194	0.0108796	0	0	0.0816296	0.0529263	0.0179471	3.33e-08	0	0	0.400781	0.0936204	0	0	0.221344	0	0.0171679	0.0247192	0.0386388	0.00897639	0.0273873	0.019363	0.0401759	0.0216806	0.0724505	0.0471937	0.0754439	0.0186413	0.0169008	0.0274163
ENSG00000073734	ABCB11	Tissue enriched	liver	Enhanced	liver,testis	0.0369084	0.0433241	0.00188575	0.0038108	0.718744	0	0.00454762	0.0285745	0.0171132	0.273109	0.0115133	0.0206884	0.00787137	15.1834	0.0167488	0.123028	0	0	0.006516	0.00722645	0.217017	0.00299487	6e-08	0.295046	0.0064907	0.0232688	0.0344744	0.0479793	2.16579	0	0.0896012	0.3853	1.2853	0.0237513	0.0234073	0.0498708	0.0144707	0.00137758	0.0154313	0.190865	0.0196984	1.14464	0.0324519	0.0228865
ENSG00000111713	GYS2	Tissue enriched	liver	Group enriched	esophagus,liver	0.0635711	0.142542	0.0311433	0.015432	0.0243487	0	0.0493437	2.83971	0.0627366	2.62966	0.0631978	0.0329266	0.134427	62.1535	0.040846	0.093319	0.0614861	0.0207251	0.0452152	0.0172289	0.0616324	0.110944	0.0309254	0.0042149	0.0117494	0.0459463	0.0131349	0.0202541	0.0972914	0.0325774	0.134587	0.0678247	2.08931	0.0559096	0.103709	0.115743	0.0192317	0.230081	0.0708501	0.419584	0.0899869	0.057124	4.14877	0.0539295
ENSG00000111700	SLCO1B3	Tissue enriched	liver	Tissue enriched	liver	0	0.0527718	0	0	0.160536	0.0662739	0.0877402	0.270761	0.060624	0.0257759	0.217592	0	0.0513749	73.3005	0.0112862	0	0.0408348	0.0155762	0.0607513	0.402946	0.135348	0.00796833	0	0	0.0240928	0.0346319	0.0108692	0.167713	1.08619	0.0943665	0.0176326	0.0295932	0.0243815	0.00580771	0.00536354	0.0063394	0.00794172	0.00768386	0.0132825	0.0328157	2.63734	0.069727	0.179212	0.042356
ENSG00000197838	CYP2A13	Tissue enriched	liver	Not detected		0	0	0	0	0.00441947	0	0.0497842	0	0.00165618	0	0.0101307	0	0	10.0302	0.191581	0	0.00296767	0	0.00702725	0.0126884	0	0	0	0.0197662	0	0	0	0	0.141457	0	0	0.0154031	0.000421313	0.00113395	0.00062753	0.0330661	0.000163316	0.00445376	0.0156713	0.0151696	0.17233	0.00129412	0.00181613	0.00828061
ENSG00000149742	SLC22A9	Tissue enriched	liver	Tissue enriched	liver	0	0	0	0.0682701	0.0105472	6.5e-07	0.0352036	0	1.2e-07	0	0.232281	0	0.0775622	16.7397	0	0.00412354	0	0.0327732	0.00510468	0	0.00921272	0	0	0	2.75e-07	0	0	0.0204826	0.00753017	0	0.00645016	0	0.00441006	0.001283	0.00197831	0.00522497	0.00297437	0.000910578	0.285396	0.00421384	0.00725692	0.0098149	0.00328667	0
ENSG00000197408	CYP2B6	Tissue enriched	liver	Tissue enriched	liver	0	0.17388	0	0.0091611	4.05821	3.84223	0.0200157	0	0	0.023096	0.743785	0.00928028	11.3181	219.096	0.0397639	0.0171695	0	0	0	0.0124108	1.54551	1.333e-07	0	0.00433623	5.16105	0.467768	0	0.0184336	0.050571	0	0	0.0396012	0.00851706	0.0123162	0.00901354	0.00956775	0.0333101	0.00907128	0.0146632	0.046062	0.0202875	3.76015	0.0123892	0.0236382
ENSG00000156096	UGT2B4	Tissue enriched	liver	Tissue enriched	liver	0	0	0	0	0.00469601	0	0.0044783	0	0.0037044	0.711611	0.0249919	6.90912	0.240591	460.385	0.538171	8e-08	0	1.95e-06	1.35e-06	0.300032	0.0200283	0	0	0	0	0	9.015e-05	0.0073089	0.28302	5e-08	4e-08	0	0.142825	0.0147427	0.0123772	0.0297603	0.0980645	0.00735017	0.00775808	0.0349904	0.0296321	0.0135315	0.0111211	0.0101983
ENSG00000130208	APOC1	Tissue enriched	liver	Group enriched	adrenal,liver	714.885	26.7615	26.2509	57.39	23.2889	8.83285	7.85447	4.01187	10.9845	15.7773	33.9089	1.67578	5.20699	6196.32	178.117	116.556	13.4362	1.848	44.3863	6.20998	12.8618	3.26578	5.9992	5.16241	10.9126	2.93675	178.77	17.6431	16.342	5.05681	27.1105	19.0763	11.5838	402.998	9.61496	2.7128	7.56895	1.57987	45.3329	16.4044	9.07046	5.81888	0.937535	4.90944
ENSG00000255974	CYP2A6	Tissue enriched	liver	Tissue enriched	liver	0.192651	3.50667e-05	1.275e-06	0.0733704	0.000339229	2.5e-07	0.28866	0.0178837	6.84e-06	0.437704	0	2.5e-08	0.155636	344.179	0.28566	1.022e-05	0.343869	0	0.0698857	0.10286	0.0158928	2.65333e-05	0	0	2.5e-08	0.186878	1e-07	0.0285183	0.0270484	0.0110928	0.00419896	0.0934859	0.520011	0.383642	0.0999249	0.389296	0.0793035	0.200259	0.126242	0.890645	1.00087	0.0817967	0.0758012	0.303555
ENSG00000214274	ANG	Tissue enriched	liver	Enhanced	liver	2.41982	5.41479	0.559725	0.780826	27.4237	17.0595	13.2855	5.3453	14.2491	15.5651	29.2819	4.34438	13.4011	977.25	15.7369	3.03416	35.8543	5.96866	3.89589	36.3797	39.3743	15.2785	0.811679	10.085	21.5133	9.21125	2.50545	45.2746	7.84348	2.49828	3.62258	6.21317	0.556541	0.0302714	0.210034	0.297849	0.0340232	0.0214432	0.0367052	0.60458	0.228545	0.396857	0.0774805	0.119587
ENSG00000105852	PON3	Tissue enriched	liver	Enhanced	liver	3.84157	0.0196981	0	0.225812	1.92414	7.32917	0.719639	0.29504	0.960323	0.323189	4.76969	0.501149	2.01588	241.85	9.81243	0.0729837	9.06338	3.34856	0.608761	1.47386	2.10971	13.6826	0.0246465	5.04818	2.55429	0.447512	5.6875e-05	1.66697	10.142	5.74407	5.46555	0.672824	1.71715	1.69605	0.213479	1.83213	0.0767725	0.373063	1.04623	5.2862	2.09099	1.43584	0.621137	2.45459
ENSG00000139209	SLC38A4	Tissue enriched	liver	Tissue enriched	liver	1.0681	0.447898	0.0217458	0.0356645	3.63773	0.285967	2.0529	1.24586	0.93386	0.510587	0.259998	0.103982	3.50248	238.064	0.25575	0.175052	0.185731	1.01794	2.35059	0.90548	1.0913	0.0445411	2.55601	1.90196	0.36096	4.84969	0.669322	0.136502	0.318896	0.201736	0.740313	3.0515	0.211742	0.33004	0.635881	2.00477	0.0164555	0.0108439	0.0322704	0.347641	0.0598823	2.72919	0.752068	0.153245
ENSG00000138109	CYP2C9	Tissue enriched	liver	Tissue enriched	liver	0	0.53071	0	0.0229538	0.977654	97.6509	0.0528405	1.42596	0.00819134	0.268865	10.9692	0	0.944619	676.687	0.150423	0.0731993	0	0.0553272	0.0257007	0.0160495	0.391516	0.0084613	1e-07	2.40972	52.0613	0.0782431	0.0147275	14.9739	0.0285105	0.0118923	0.19278	0.119614	0.122905	0.0162606	0.013549	0.143188	0.134869	0.0215662	0.0104132	0.028751	0.0164534	2.04081	3.2887	0.0657555
ENSG00000116785	CFHR3	Tissue enriched	liver	Tissue enriched	liver	0.135684	0.10167	7.25e-07	0.0282875	0.0609998	0.0515915	0.0479239	0.0192036	0.0177859	0.646868	0.36014	0.0271085	0.146385	232.944	0.0758266	0.0816086	0.0553306	0.0141753	0	0.00738607	0.116838	2.5e-06	0	0.0406589	0.0541106	0.0800175	0.0383914	0.0386112	0.0478183	0.00289807	0.0146744	0.276114	0.195828	0.128788	0.203191	0.182137	0.0178596	0.00667531	0.010594	0.106565	0.337928	0.0648996	0.0480105	0.0749315
ENSG00000141505	ASGR1	Tissue enriched	liver	Tissue enriched	liver	0.375638	2.3116	0.742046	2.76305	0.335155	1.39689	0.374862	0.277326	0.344863	0.569339	2.78127	0.202595	0.334179	141.95	2.07842	0.751986	0.0945574	0.112346	0.323468	0.186811	0.308281	0.149355	0.0630974	1.61849	0.821677	0.889029	1.09802	0.771348	8.84286	5.1766	0.118396	0.79474	0.631908	0.448073	0.28628	0.382813	4.09371	6.26558	1.7414	0.684561	0.556947	0.309398	0.461851	0.877592
ENSG00000166035	LIPC	Tissue enriched	liver	Tissue enriched	liver	0.0780841	0.19417	0.0660543	0.416577	0.395736	0.906581	0.112961	0.482701	1.21526	0.21889	0.893102	0.148185	4.96949	73.8803	0.176919	0.663492	0.735659	0.626928	0.378619	0.0691098	0.487534	0.0225895	0	0.424249	0.557862	0.11833	0.751276	0.345406	0.0921778	1.27481	0.22364	3.05599	0.157834	0.0250751	0.0610857	0.130652	0.219333	0.0480758	0.208454	0.137111	0.256312	0.370476	0.0727171	0.153313
ENSG00000009724	MASP2	Tissue enriched	liver	Tissue enriched	liver	0.594572	1.2994	2.66578	1.03649	0.797157	0.831823	2.25813	0.375998	1.44749	0.787974	0.80085	0.426528	0.431382	52.108	1.65327	1.58563	2.10128	0.240571	0.717552	0.860344	1.33217	0.908317	1.05606	2.43278	1.22597	1.28216	2.08139	1.11406	1.52891	0.986142	1.14968	0.451119	1.77702	1.00396	1.81801	2.33133	0.36088	8.55588	1.14903	3.10624	2.71032	2.12482	0.936033	3.11139
ENSG00000121410	A1BG	Tissue enriched	liver	Tissue enriched	liver	0	0	0.026116	1.49e-05	6.51143e-05	0	0	0	4.19e-05	0.0618399	0	0.0102431	0.0729111	316.061	2.6e-07	0	0.0644844	0	0.0122413	3.9333e-06	0	0.00441003	0.02704	0	0.0463896	0.000245633	1.05e-06	3.33e-08	0.0156592	0.0514221	0	0.0001116	1.03362	0.664323	1.49222	0.60336	0.914494	2.44067	1.78522	2.52549	3.47428	0.811043	0.696302	2.46269
ENSG00000172955	ADH6	Tissue enriched	liver	Tissue enriched	liver	0.0362976	0.509939	0	0.0573041	6.44634	33.422	0.126687	0.0878638	9.46035	0.152329	7.77528	0.012519	37.8206	244.074	0.0996554	0.038169	0.0211793	0.0381599	0.0542893	0.109427	7.38174	0.0230098	0	0.303138	17.5654	0.380028	0.0802066	0.250974	0.15532	0.00750742	0.045752	0.513024	0.224623	0.0301196	0.381352	0.412055	0.101229	0.00730292	0.0140652	0.261042	0.267971	3.35285	0.12828	0.774004
ENSG00000180210	F2	Tissue enriched	liver	Tissue enriched	liver	0	0.027323	0	0.0210802	0.0174883	0.0524671	0.0207852	0	0	0.0559296	0.201239	0.035591	0.180891	384.112	0	0.0369271	0.0248826	0	0.00568617	0.0217611	0.023328	0	0	1.667e-07	0.0190146	0.0223262	0.0120069	0.157566	0.154328	0	0	0.025639	0.208139	0.0312558	0.170373	0.127729	0.252714	0.638491	0.0870274	0.0299674	0.0678732	0.0987181	0.0430939	0.0596631
ENSG00000151790	TDO2	Tissue enriched	liver	Tissue enriched	liver	0.403478	21.8929	0.0184945	0.858037	1.27541	3.89038	0.635666	0.662727	0.533538	0.210026	2.55541	0.0508999	0.512988	412.813	0.874201	3.64817	0.131703	5e-08	0.667861	0.360795	1.58848	0.00930853	0.143144	0.120307	3.14419	2.88817	1.55819	2.15677	0.627323	0.29848	2.91209	10.3356	0.110386	0.878541	0.0687609	0.0380793	0.0849849	0.00582675	0.31648	0.0390721	0.031994	0.369603	0.221272	0.116325
ENSG00000079557	AFM	Tissue enriched	liver	Tissue enriched	liver	0	0	0	0.0140443	0.0699901	0.0465119	0.0324251	0	0.199683	0.0450056	0	0.00587233	53.5426	328.477	0	0	0	0.119752	0.0232567	0.00556507	0	0	0	0.0623419	0	0	0.00757085	0.231449	0.0540693	0	0	0	0.0672589	0.00940045	0.00480197	0.00586509	0.0516078	0.00822896	0.00367058	0.00829751	0.0393542	0.0111856	0.00753721	0.029295
ENSG00000132855	ANGPTL3	Tissue enriched	liver	Tissue enriched	liver	0.0165418	0	0.0425834	0.0401489	0.0440384	0.0313888	0.0538924	0	0.0163618	0.03991	0.0429401	0	40.7391	254.642	0.00797186	0.0142176	0.0183411	0	0.0204204	0.0435194	0.0227834	0	0.00850012	0.0245265	0.0114487	0	0.0198147	1.62015	0.049154	0.0122174	0.0068666	0.0083351	0.0835063	0.0331312	0.081978	0.0637143	0.172243	0.0528977	0.0208621	0.112488	0.113828	0.0480912	0.0395638	0.0624314
ENSG00000213512	GBP7	Tissue enriched	liver	Tissue enriched	liver	0.238918	0.0339022	0.00450775	0.0570167	0.00573336	0	0.0088668	0	0.0053477	0	0	0.00477708	0.127285	32.5544	0.0619366	0.0239525	0.0047422	0	0	0.0055123	0.00566088	0	0.0146294	0	0.0226769	0.00913437	0.0185332	0.022227	0.0548732	0.0106177	0.00526044	0.0102184	0.0426925	0.859026	0.00891343	0.0270211	0.0145309	0.0214925	0.0171638	0.0351268	0.0361734	0.0131097	0.0150615	0.0284414
ENSG00000170509	HSD17B13	Tissue enriched	liver	Tissue enriched	liver	0.258816	0.135925	0.536583	0.210521	0.274402	0.302424	1.68716	0.201353	0.355138	6.91172	0.171893	0.122134	0.28959	233.665	2.8093	0.150455	0.399613	0.0438217	0.858044	4.38015	0.302947	0.0438947	0.113624	4.91116	0.473563	4.2252	0.139097	0.197762	0.337828	0.03977	0.101343	0.241861	3.23525	0.250535	0.34201	1.15172	0.620789	2.15748	0.31908	1.80557	1.25416	0.573859	0.117352	0.763212
ENSG00000110169	HPX	Tissue enriched	liver	Tissue enriched	liver	0.0205861	0.184958	0.0548083	0.185042	0.215918	0.382732	0.424168	0.119955	0.353876	0.168272	0.371543	0.0963314	1.14146	1762.55	0.406747	0.256653	0.479062	0.0846657	0.238471	0.730866	0.535625	0.0964495	0.0589242	0.614084	0.113158	0.289348	0.258192	0.297471	0.354633	0.10451	0.102391	0.301984	1.17344	0.669312	0.888913	0.454108	0.574036	2.80413	0.399588	3.92931	1.00794	0.950448	0.335	1.05035
ENSG00000183281	PLGLB1	Tissue enriched	liver	Group enriched	brain.cerebellum,liver	1.13904	1.03659	0.963282	0.902456	0.575323	0.732889	1.89329	0.374622	1.4837	0.577241	0.863121	0.698122	1.10128	107.594	0.892063	1.94184	1.83739	0.0843659	0.644794	1.39645	0.989082	0.692643	0.726731	3.05176	0.975612	0.929188	1.12459	0.694713	0.895403	1.17734	1.45479	1.70574	0.278274	0.150078	0.198179	0.292488	0.226475	4.7965	0.643531	0.417441	0.243268	0.266199	0.312654	0.25268
ENSG00000188338	SLC38A3	Tissue enriched	liver	Tissue enriched	liver	0.0255757	0.00956963	0	11.6592	0.0606427	0.664077	0.230657	0.623813	0.404543	0.928535	0.24473	2.67046	2.62102	106.501	0.069144	0.0910819	5.05616	7.39232	0.685446	0.277846	0.05431	0.846615	8.9073	0.0715475	0.343222	0.165293	0.00437905	1.42247	1.19616	0.811334	0.202723	0.0382495	0.178364	0.0357543	0.23809	0.0735659	0.0530382	3.31217	8.0949	1.99038	0.300727	0.162897	0.226405	0.381228
ENSG00000151224	MAT1A	Tissue enriched	liver	Tissue enriched	liver	0.00629447	1e-06	0.0026929	0.0608895	0.118728	0.212079	0.076488	0.118358	1.33598	0.333594	0.0845973	0.107739	0.640724	411.744	0.316993	0.103216	4.71879	8.90722	0.267144	0.0932384	0.0805811	0.176661	0	2.3189	0.161123	0.257071	5.25e-07	0.123994	2.63815	0.315827	0.0535677	0.446959	0.203787	0.601235	0.0498165	0.0788929	0.283246	0.0269335	0.169006	0.182358	0.32858	0.144464	0.17471	0.712897
ENSG00000083807	SLC27A5	Tissue enriched	liver	Tissue enriched	liver	4.70881	2.74789	2.16834	5.79385	1.83823	1.82451	2.54394	3.62781	9.28782	2.68767	3.04501	2.25574	4.95674	196.121	2.2214	3.60229	3.50462	1.50316	1.50803	4.74978	1.27015	4.97746	0.992047	2.22151	1.55011	3.91169	3.30317	2.88074	7.06433	5.56624	3.67287	3.36441	0.903539	1.70694	1.36725	1.54759	0.328779	1.70502	3.85185	1.50613	1.53274	0.943693	0.852396	1.52124
ENSG00000161944	ASGR2	Tissue enriched	liver	Tissue enriched	liver	0.270172	6.10588	3.33123	0.118955	0.473878	0.350979	0.255947	0.243313	0.231076	0.84172	16.7918	0.155199	0.909759	190.132	0.769927	0.749121	0.153942	0.0519923	0.622434	0.178409	0.35435	0.283441	0.0112885	3.49542	0.319361	0.92645	1.79383	0.413519	0.487132	0.115282	0.814133	1.15478	0.676648	0.201321	0.229972	0.264095	13.6387	0.258345	0.289295	0.251367	0.124283	0.288075	0.243394	0.508707
ENSG00000143278	F13B	Tissue enriched	liver	Tissue enriched	liver	0	0	0.0046531	0	0	0.862824	0	0	0	0	0.579697	0	0.0192794	78.8853	0	0	0	0	0	0	0	0	0	0	0.7396	0	0	0	0.248159	0.00470225	0	0	0.0144217	0.00159908	0.00135113	0.00391545	0.00424828	0.000328779	0.00194214	0.00221883	0.00432401	0.00357425	0.00278337	0.00684857
ENSG00000135423	GLS2	Tissue enriched	liver	Group enriched	brain.cerebellum,brain.cerebrum,liver,pancreas,pituitary	1.14888	0.0675098	0.00012475	3.48062	0.587792	9.05e-06	0.567107	0.812352	3.12836	0.0497474	0.0862114	0.103938	0.968345	46.1666	0.928544	0.596802	0.668671	2.8106	1.375e-06	0.896721	0.939351	0.355926	8e-08	1.09763	0.049785	0.402712	0.378965	0.751699	0.471022	0.93239	0.825227	0.358646	0.365326	0.606935	0.484593	1.4299	0.243793	24.5261	7.36518	1.31356	0.847447	0.492387	1.85057	1.09523
ENSG00000187045	TMPRSS6	Tissue enriched	liver	Enhanced	liver,pituitary	0.0136551	0.161961	0.0346139	0.0445214	0.616458	1.11381	0.0951815	0.130879	0.58887	0.117476	0.596752	0.0241399	0.0246146	21.5089	0.439975	0.136863	0.0335316	0.164851	0.465256	0.0591494	0.361127	0.00484707	0.00467084	0.975139	0.827884	0.0872362	0.0653059	2.82806	2.0013	0.0173009	0.108214	0.0528913	0.0485786	0.0847749	0.0923217	0.122373	0.14982	0.088022	0.71211	0.150333	0.104587	0.203707	0.0803071	0.107177
ENSG00000186910	SERPINA11	Tissue enriched	liver	Tissue enriched	liver	0	0.041754	0	0.0612563	0.0149461	0.0646065	0.485466	0.444986	0.189902	0.0130003	0.0235522	0	0.0988636	177.292	0.00683734	0.211378	0	0	0.0421914	0.357698	0.0277062	0.0110071	0	0.100751	0.0531527	0.0176129	0.0721517	0.0272942	0.0280966	0	0.25615	0	0.0367364	0.00930156	0.00842316	0.0163938	0.226183	0.00441263	0.0214915	1.46762	0.389362	0.0919789	0.173194	0.0195756
ENSG00000164406	LEAP2	Tissue enriched	liver	Tissue enriched	liver	0.596919	0.808248	0.111081	0.312016	0.576361	3.14091	0.515291	0.257474	0.538843	0.201443	1.28357	0.182077	2.94038	49.6231	0.44324	1.00062	0.408587	0.13856	0.287898	0.582887	1.24413	0.422957	0.740355	0.878757	5.86562	0.281638	1.03238	0.683243	0.462005	0.556752	1.21394	3.36805	1.03917	0.931096	0.683142	6.69009	0.7943	4.51309	0.783417	1.87733	1.52111	2.23858	1.20101	1.27495
ENSG00000205143	ARID3C	Tissue enriched	liver	Enhanced	liver	0	0	0	0.0538493	0.03227	0.0357988	0.0180865	0.0374149	0.0895341	0.0185691	0	0	0.00668116	1.20344	0.0351661	0.0146326	0	0.0208545	0.0617719	0.0157587	0.0217757	0.0296143	0	0.0882792	0.016433	0	0	0.0121537	0.109828	0.00818922	0	0	0.0453631	0.0140131	0.0327111	0.0294816	0.0119371	0.605769	0.233891	0.234349	0.0716314	0.0402438	0.0392434	0.0721265
ENSG00000151655	ITIH2	Tissue enriched	liver	Tissue enriched	liver	0.031117	0.0100391	0.00353035	2.58925	0.0188239	0.0162998	0.174087	0.0099464	0.22993	0.0480539	0.233471	0.0270961	0.607833	793.952	0.65448	0.0208062	0.00875073	0.0223593	0.00735775	0.0400975	0.0429986	0.0053607	0.0216933	0.0500667	0.0359636	0.0089612	0.0823263	0.204714	0.191999	0.0253764	0.00217	0.0419577	0.149334	0.116183	0.104825	0.0983078	0.223291	1.13002	1.00888	0.169374	0.116138	0.0717041	0.0406652	0.13142
ENSG00000172425	TTC36	Tissue enriched	liver	Tissue enriched	liver	0.0676685	0	0	0.317323	0.202217	2.61094	0.0639913	0	0.0351688	4.49982	0.0442997	0.0163821	3.99988	35.7302	0.175426	0.018455	0.0201636	0	0.0162475	0.300005	0	0.0329333	0.190478	0.0472153	1.16564	0	0.0983185	0.22189	0.108369	0.044226	0.0112473	0	1.91261	0.288713	0.159226	0.257593	0.447704	0.561686	0.177383	5.35326	0.284295	0.12734	0.113552	0.335572
ENSG00000110243	APOA5	Tissue enriched	liver	Tissue enriched	liver	0	0	0	0	0	0	0.00944948	0	0	0.108528	0	0	0.0438144	104.637	0.131295	0.0096405	0	0.0709961	0	0.0104953	0.003879	0	0	0	0.058178	0.00631657	0.0429278	0.129666	0.235513	0.0728837	0	0	0.163377	0.0181857	0.00879392	0.0207591	0.0962876	0.0327152	0.00914376	0.0234438	0.0410345	0.0164837	0.0139701	0.0517827
ENSG00000167711	SERPINF2	Tissue enriched	liver	Tissue enriched	liver	0.372374	3.79731	0.265832	0.259047	0.817554	0.627331	1.07799	0.920992	2.9721	4.28522	0.900337	0.256082	42.6245	305.505	3.29537	3.0358	1.546	0.557586	0.804713	4.26038	0.498242	0.313541	0.153381	1.29478	1.05326	1.52962	1.79309	0.687586	6.20586	0.163345	2.80991	1.24514	11.0651	1.77336	5.9603	6.18463	0.790351	0.981375	0.919009	15.086	9.08881	2.80429	2.33042	22.6903
ENSG00000163825	RTP3	Tissue enriched	liver	Tissue enriched	liver	0.0217306	0.0459775	0.00848157	0	0.00890539	0	0.0156087	0.0109984	0.0200738	0.011186	0	0	0.155185	20.6074	0.00779448	0	0.0221035	0	0	0	0.00664985	0	0.0275385	0.0135786	0	0.0521086	0.0353697	0.0179474	0.616795	0.0923951	0.0128044	0	0.0350555	0.0149241	0.0044859	0.0362063	0.0547117	0.0160783	0.00321385	0.0304526	0.0275512	0.0127478	0.00774925	0.0448119
ENSG00000137561	TTPA	Tissue enriched	liver	Tissue enriched	liver	0.179843	0.409434	0.00438577	1.59863	2.50744	0.236176	0.044386	0.0994334	0.0635542	1.12259	0.276576	0.013098	1.85798	56.7474	0.73911	0.0978846	0.0160838	0.105952	1.48163	0.0417685	3.47501	0.0396436	0.0342592	0.00589353	0.237183	0.172177	0	0.151887	0.257693	0.0188466	0.0237098	0.137207	0.830774	0.126721	0.0951129	0.0770468	0.0086459	0.732241	1.07637	0.351212	0.037306	1.2065	0.0251992	0.107702
ENSG00000134538	SLCO1B1	Tissue enriched	liver	Tissue enriched	liver	0	0	0	0	0.00203047	0	0.00836648	0	0	0.0165204	0.315245	0	0.150092	204.899	0	0	0.00650703	0	0	0.00254247	0.0128478	0	0	0	0	0.00495713	0	0.0146925	0.0951751	0.00467263	0	0	0.032235	0.00233631	0.00353699	0.0104585	0.00915769	0.00194641	0.00638792	0.0134418	0.121075	0.00553763	0.0104429	0.00362869
ENSG00000163581	SLC2A2	Tissue enriched	liver	Tissue enriched	liver	0	0.024832	0	0.0556723	0.0164828	48.3964	9.8e-07	0	0	0.0123853	4.70728	0.062546	21.2948	271.258	0	0.00224842	0	0.476197	4.75e-07	0.0132374	3.5e-07	0	0	0.00466243	35.9935	0.0619437	0	0.0321945	0.00934201	0	0.0350792	0	0.0283846	0.00534246	0.00345474	0.0121135	0.0273967	0.00217641	0.00495702	0.00629251	0.0137134	0.00502932	0.00573535	0.0238865
ENSG00000165471	MBL2	Tissue enriched	liver	Tissue enriched	liver	0.0059932	0	0	0	0.00120041	0	0	0	0	0.0177881	0	0	0.0458528	89.3453	0	0.009623	0.0031065	0	0	0.00193612	0	0	0	0	0.0230964	0	0.0419615	0	0.0267358	0	0.0179723	0	0.0306205	0.00703245	0.00205337	0.00702403	0.00497445	0.00419432	0.00155015	0.00418507	0.0169817	0.00359005	0.00358888	0.0115848
ENSG00000158874	APOA2	Tissue enriched	liver	Tissue enriched	liver	0	0.348293	0.816467	0	0.0745664	0	0	0	0	2.10705	0	0	7.08964	13197.2	0.346803	0.721963	0	0	0	0.172536	0.729388	0	0	0	0.219333	7.6e-06	0.21012	0.727931	0.607535	0.144175	0.43428	0.214695	0.905934	0.183455	0.115851	0.156933	12.3926	0.0694887	0.16956	0.114442	0.380658	0.142207	0.17115	0.703131
ENSG00000126838	PZP	Tissue enriched	liver	Group enriched	liver,testis	7.68667e-05	0.0123396	2.09e-05	0.0001085	0.00448367	0	1.42618	2.93667e-05	1.31866	0.029905	4.23667e-05	0.0608061	0.000100612	17.2623	0.661312	0.00977398	0.0166723	0	0.0171994	4.91e-05	0.0086382	4.06e-05	0.0301484	0.0128605	5.69e-05	0.0516622	0.15464	0.00609313	2.0611	0.0138325	0.0158169	4.595e-05	0.274887	0.098291	0.0603466	0.148401	0.0449941	0.0685254	0.35437	0.236959	0.257035	0.0455347	0.0437535	0.172066
ENSG00000115718	PROC	Tissue enriched	liver	Tissue enriched	liver	0.0364044	0.135354	0.54623	0.219589	0.670173	0.563496	0.1866	0.0612702	0.20218	0.060129	0.683735	0.031608	7.75661	78.2672	0.294947	0.442997	0	1.75e-06	0.112732	0.0721332	0.482701	0.0596567	0	0.35566	0.578344	0.00888667	0.133654	1.76119	0.0529672	0.0532985	0.23808	0.446653	0.0870014	0.038497	0.201427	0.382265	0.286029	0.152883	0.356624	0.110594	0.247821	0.665261	0.099286	0.125458
ENSG00000099937	SERPIND1	Tissue enriched	liver	Tissue enriched	liver	0.0279119	0.0361439	0.0595172	0.379433	0.0690643	0.0243438	1.77986	0.0267163	0.653379	0.0773415	0.422813	0.299187	0.222187	398.432	0.355028	0.0411293	1.54467	0.0738831	2.04438	0.118059	0.0134145	0	0	0.0288346	0.016178	1.14852	0.0529069	0.145844	0.200856	0.522388	0.0543252	0.561907	0.219042	0.158821	0.0688883	0.211286	0.156814	0.978356	0.625997	0.183931	0.889581	0.0467505	0.0854846	0.407744
ENSG00000178772	CPN2	Tissue enriched	liver	Tissue enriched	liver	1.11405	0	0.0136422	0.0149918	0.0388558	0	0.00392132	0.00889847	0.00871716	0.112413	0.0238861	0.0980469	10.1881	77.2305	0.0122698	0.0287116	0.00589803	0	0.15344	0	0.0940867	0	0	0.0325858	0.011009	0.0194273	0.778493	0.08552	0.283025	0.0317151	0.0531516	0.0593867	0.243607	2.99776	0.0116398	0.00961133	0.0764347	0.00309441	0.00704477	0.0287139	0.0194028	0.0437503	0.0367802	0.0302947
ENSG00000159650	UROC1	Tissue enriched	liver	Tissue enriched	liver	0	0.0209765	0.0138301	0.0756098	0	0	0.0174964	0	0.144763	0.00659876	0.0137044	0	0.00514535	23.4297	0.0184628	0.0229894	0.0463254	0	0.00840513	0.00779652	0.00603195	0.0108922	0.0208609	0.00491457	0	0.00465883	0.0549623	0.0040516	0.104354	0.00426445	0.0141938	0	0.0107109	0.0117116	0.015372	0.0212455	0.0195118	0.0412063	0.0760708	0.0326369	0.0950264	0.0104616	0.00624749	0.141024
ENSG00000139547	RDH16	Tissue enriched	liver	Tissue enriched	liver	0.0505799	0.0709509	0.0334534	0.106369	0.0630738	0.0175123	0.125052	0.348812	0.108124	0.0544491	0.0663861	0.0525688	0.099971	176.051	0.125975	0.15168	0.14659	0.0338398	0.0774961	3.18139	0.0735169	0.101416	0.134969	1.33904	0.0880471	0.0809369	0.362458	0.0702166	0.421599	0.0455171	0.837751	0.122627	0.331858	0.249029	0.1921	0.373446	0.304956	0.766096	0.329197	0.586766	0.690924	0.277952	0.752652	0.488473
ENSG00000084734	GCKR	Tissue enriched	liver	Tissue enriched	liver	0.962367	0.205952	0.0341537	0.209662	0.0299777	0.338182	0.136261	0.514652	0.0244127	0.272262	1.5051	0.0808029	0.0321896	25.0447	0.0523617	0.0863618	1.82769	0.0369706	0.0469833	0.250428	0.0368107	0	0.0068356	0.0637081	0.104309	0.101649	0.535853	3.38025	1.26139	0	0.187854	0.0473485	0.571814	7.30603	0.531715	0.198533	0.150511	0.73678	0.291679	0.405121	0.40142	0.094216	1.08557	0.280686
ENSG00000123838	C4BPA	Tissue enriched	liver	Tissue enriched	liver	0.187326	2.39028	0.0550335	0.0327784	0.750352	0	3.56424	0	1.04797	0.251145	2.99339	0.0245869	0.42836	720.694	122.324	0.305858	1.02194	0.27739	0.720295	0.0478243	0.66672	0.0102317	0	0	0.0600565	0.150261	0.625479	0.305064	0.294173	0.0606256	0.915407	0.175271	0.384304	0.478048	0.0943942	0.0637328	2.54011	0.106799	0.0590929	2.66931	1.10257	1.35229	0.0967213	0.442485
ENSG00000055957	ITIH1	Tissue enriched	liver	Tissue enriched	liver	0.044824	0.151842	0.0040024	0	0.0393346	1.2e-06	0.125082	0.0251699	0.0937172	0.504284	0.243462	0.286471	0.1778	515.327	0.0373219	0.476531	0.0291269	0.051755	1.35e-06	0.0028758	0.0765483	0.146979	0	0.0135926	0.0190171	0.0602124	1.16706	0.323623	0.304104	0.0455544	0.51266	0.16958	0.37369	0.198072	0.376073	0.0372647	0.376549	0.0409238	0.0154193	0.074357	0.166504	0.0424294	0.0413111	0.126008
ENSG00000175336	APOF	Tissue enriched	liver	Tissue enriched	liver	0	0.0343721	0.0121611	0.0445688	0.00250344	0	0	0	0	0.0109973	0.00876703	0	0.119747	152.548	0	0.0375521	0	0	0	1.23341	0.008579	0.06454	0.0116546	0	0.022832	0	0.0092444	0.0176703	0.126304	0.0536903	0.0488976	0	0.0559774	0.0207835	0.00798537	0.0102693	0.0448514	0.0138923	0.0216501	0.0434694	0.0140857	0.014182	0.0114169	0.0342001
ENSG00000117594	HSD11B1	Tissue enriched	liver	Enhanced	liver	4.89414	14.5258	0.115481	5.06167	3.58287	0.927998	2.77722	1.31268	3.11462	11.0297	7.81312	1.66738	8.07389	353.223	14.0651	3.47914	21.2789	0.597001	59.9567	12.4197	2.82807	0.813323	0.902307	9.97155	1.61856	10.383	5.92836	1.81914	7.6219	0.816773	1.54856	19.8279	13.1123	4.92527	6.37282	6.25115	0.230064	11.9343	3.68179	3.93406	1.97403	1.41966	1.05192	3.88842
ENSG00000081051	AFP	Tissue enriched	liver	Enhanced	liver	0.0412277	1.333e-07	0	0.0165793	1.43e-08	0.0226651	0	0	0.00432692	0.0029374	0	2.5e-08	0.00976908	1.35053	0	0	0.0951256	0	0	0	0.0454319	3.33e-08	2e-08	0	0	0	0	0.0243266	0.037144	0	0	0	0.00593479	0.108947	0.0269023	0.00558269	0.00237766	0.00320913	0.0440114	0.292716	0.00093579	0.00592915	0.00548007	0.0546686
ENSG00000145826	LECT2	Tissue enriched	liver	Tissue enriched	liver	0	0	0	0.0345383	0	0	0	0	0	0.0415863	0	0	0.124353	166.629	0	0	0	0	0	0.0420783	0	0	0	0	0	0	0	0	6.85406	0	0.019386	5.045e-05	0.00861146	0.0602388	0.00135272	0.25656	0.0299122	0.0553882	0.0817265	0.0110821	0.0182426	0.00231861	0.0024995	0.011714
ENSG00000090512	FETUB	Tissue enriched	liver	Tissue enriched	liver	0.0406018	0	0	0.0357142	0.145677	0	0	5.65994	3.164e-05	0.00422596	0.0178239	0.0368632	0.0367563	75.7335	0	1.234e-05	0	2.0336	0	0.00822598	0.122863	0	0.0466195	1.13065	0	0	0	3.62333e-05	0.619394	0	3.13031	0	0.00987722	0.00474362	0.0448143	0.0105595	0.0225248	0.0122662	0.0598332	0.0524509	0.0136346	0.0126301	2.0738	0.031623
ENSG00000105697	HAMP	Tissue enriched	liver	Tissue enriched	liver	0.714441	1.53317	2.14689	5.16371	0.0868636	0.729218	0.28786	0.327934	2.12528	0.171705	0.388146	19.1061	0.0579777	154.627	0.16428	2.47955	2.27557	1.04309	1.2874	0.728989	0.0739217	0.307211	0.256642	0.246385	0.095221	0.50813	0.250818	0.343044	0.802	0.110891	2.25845	0.64374	0.455365	0.469988	0.321981	0.273328	7.05479	1.79214	9.64633	0.778439	1.31214	0.107388	0.0762727	0.358442
ENSG00000080910	CFHR2	Tissue enriched	liver	Tissue enriched	liver	0	0	0	0	0	0	0	0	0	0	0	0	0.192189	263.084	0	0	0	0	0	0	0	0	0	0	0	0	0	0	0	0	0	0	0.080921	0.0194121	0.0089016	0.0178324	0.189959	0.00498147	0.00539462	0.00580185	0.0202806	0.0142354	0.0131899	0.0192101
ENSG00000139269	INHBE	Tissue enriched	liver	Tissue enriched	liver	0.0284543	0.0352781	0.0086795	0.0846372	0.05861	0.150935	0.243722	0.0508348	0.0328958	0.0200706	0.0631362	0.0513886	0.0691169	45.1518	0.0416661	0.0333096	0.0134562	3e-07	0.01809	0.260424	0.114986	0.00620863	0.413996	0.0393869	0.101368	0.0571886	0.113656	0.0740864	0.106098	1.57448	0.0207893	0.069239	0.0670994	0.0641536	0.080765	0.0964457	0.10697	0.591144	0.105272	0.0639921	0.154028	0.104091	0.0526112	0.0833812
ENSG00000135094	SDS	Tissue enriched	liver	Tissue enriched	liver	1.22291	3.63636	0.388957	4.95067	2.00202	1.52683	0.679905	0.314268	0.146448	0.992692	3.47359	0.073441	0.223285	110.624	0.774311	0.681517	0.0648931	0.229537	1.58643	0.741197	1.80235	0.300437	0.0462635	0.104581	1.25037	0.427249	0.841913	2.36144	0.463654	0.371085	0.322962	2.05835	1.5448	3.1574	1.43066	0.253424	1.7532	2.84761	10.6344	0.786549	0.168716	1.75552	0.238725	0.690589
ENSG00000148965	SAA4	Tissue enriched	liver	Tissue enriched	liver	0.200431	0.338918	0	0	0.0156966	0	1.8e-07	0.210744	0.118678	2.43517	0.39302	0	0.21379	516.415	0.0336316	0	0	0	0	0.0978355	0.0655012	1.73001	0.0354718	0.216596	8.53e-05	0.0631847	0.0506373	0.0455583	0.659609	0	0.134328	3e-07	2.20778	0.439861	0.184389	0.25852	1.15981	0.124769	0.0963417	8.11919	1.33607	0.103702	0.670573	0.850524
ENSG00000140093	SERPINA10	Tissue enriched	liver	Tissue enriched	liver	0.0238081	0.0307377	0	0.0550762	0.194202	0.160634	0.0321305	0.004608	0.027198	0.0346279	0.0366696	0	0.124535	130.875	0.0517427	0.014017	0.220127	0.056908	0	0.00542355	0.235252	0.0029452	0	0.0576977	0.21095	0.0177786	0.0106337	0.302038	0.112762	0.00965638	0.0095115	0	0.0609095	0.0175876	0.0115807	0.0315091	0.0818336	0.140756	0.0720383	0.14181	0.334561	0.0761104	0.0197149	0.130872
ENSG00000145321	GC	Tissue enriched	liver	Tissue enriched	liver	0	2.4e-06	0.00458303	0.0035277	0.0815878	41.7109	0	0.0963639	0	0.214594	422.114	0.0354001	22.2217	2548.37	1.2e-05	0.15694	0.0414617	9.41967	0.0335454	0.0353817	3.5e-07	0	0	0.119776	4.75067	0	0.0537038	45.4177	0.0286078	5.6575e-05	4.52e-06	0.0889826	0.689789	0.0615701	0.0358264	0.0572168	1.25283	0.0268204	0.0262791	0.0335105	0.111761	0.0602428	0.0726053	0.0774009
ENSG00000196136	SERPINA3	Tissue enriched	liver	Group enriched	liver,pancreas	3.9879	7.31777	0.15505	30.5484	3.57134	2.63668	2.20913	4.18843	7.22946	15.2407	41.6814	2.40813	1.18252	423.751	3.98536	1.348	9.70797	32.9798	3.4982	23.0992	3.83755	8.0543	0.223764	0.439178	0.830596	14.9765	0.453744	9.47957	21.3561	0.809151	1.25176	3.88971	14.6827	16.7304	34.6119	55.5202	1.63823	3.6747	22.6177	108.317	37.5132	10.6632	9.53597	38.2012
ENSG00000163631	ALB	Tissue enriched	liver	Tissue enriched	liver	0.32691	0.0703429	0.0368641	0.508113	0.47877	0.0611774	0.0747041	0.024852	0.504462	4.24022	4.26373	0.138475	355.312	81536.2	0.145781	1.14173	0.323203	351.633	0.415067	1.25601	0.115887	0.210282	2e-08	0.175869	0.0516911	0.0750517	0.799593	4.70368	2.93336	0.357179	1.12382	0.739321	5.32088	1.26361	0.714823	0.695773	52.7687	0.7465	1.28463	2.60613	1.41073	0.855004	0.930676	3.0449
ENSG00000198670	LPA	Tissue enriched	liver	Tissue enriched	liver	0.0769282	0.000610567	0	0.0974553	0.0118318	0.0138645	0.0523633	0.0409264	0.3365	0	0.0324403	0.000462075	0.629752	19.7224	0.0734399	0.00329642	0.0799848	0.096711	0	0.233158	0.00910213	0.0208697	0	0	0.0209294	0.0271513	0.00188745	0.0097313	0.270077	0.0199404	0.0135234	0.095385	0.00442212	0.0287189	0.00339416	0.273864	0.00209062	0.00256992	0.0708325	0.00402661	0.0764379	0.0122782	0.0438032	0.0575417
ENSG00000091583	APOH	Tissue enriched	liver	Tissue enriched	liver	0.0250333	0.048972	0	0.0734029	0.451764	1.73081	0.140828	0.014059	0.766432	0.38052	2.72752	0	22.9015	6685.11	5.32375	0.122417	0	2.22049	0	0.190403	0.609169	0	0	0.0483102	0.623716	0.0383679	0.141429	1.51242	0.227385	0.244982	0.0817712	0	1.25473	0.141435	0.072837	0.112244	4.13613	0.0563474	0.066683	0.0818867	0.192481	0.351294	0.104489	0.264797
ENSG00000057593	F7	Tissue enriched	liver	Tissue enriched	liver	0.0103492	0.160031	0.00415565	0.223222	0.0371154	0.604463	0.166165	0.124646	0.551113	0.104826	0.0805444	0.0930285	0.162621	45.8288	0.0283223	0.00546856	0.271828	0	0.151401	0.202661	0.0556751	0.0894858	0.00806434	0.181323	0.615026	0.037651	0.0358785	0.0532524	0.688936	0.0329819	0.0251932	0.0539588	0.145264	0.0270946	0.0401832	0.0592508	0.0341476	0.564073	0.350311	0.332192	0.627036	0.0695284	0.0619303	0.320915
ENSG00000164344	KLKB1	Tissue enriched	liver	Tissue enriched	liver	1.06702	0.324616	0.0525622	0.186925	0.500022	1.16568	0.241127	0.228722	0.316127	0.23165	1.67329	0.46899	2.00298	99.1763	0.621815	0.430411	0.188782	0.522617	0.166643	0.261846	0.850612	0.125404	0.498847	0.0682163	1.39846	0.312697	0.349663	0.132523	0.963964	0.349335	0.208614	0.167536	0.445105	1.53001	1.09698	0.663561	0.213725	2.24554	1.99692	0.58999	1.29298	1.12781	0.276667	1.26399
ENSG00000109181	UGT2B10	Tissue enriched	liver	Tissue enriched	liver	0	0	0	0.0106399	0.233872	0	0.00206396	0	0.0123451	0	4.13737	0	0.219373	370.445	0	0.00691434	0	0	0	0	0.483958	0.0134068	0	0	0.106373	0.0069315	0	0	0.4193	0.0135877	0.0182168	0.00623255	0.00827447	0.00793384	0.00375067	0.00655842	0.0535646	0.00281849	0.00213733	0.00741026	0.0208459	0.1771	0.00679208	0.0118388
ENSG00000101981	F9	Tissue enriched	liver	Tissue enriched	liver	0	0	0	0	0	0	0	0	0	0.0326248	0	0	0.105742	256.674	0	0.00886392	0	0	0	0.00198688	0	0	0	0.0206117	0	0	0.00548838	0.0136743	0.0347571	0	0.00227582	0	0.080441	0.00810163	0.00484012	0.011006	0.0549162	0.00369978	0.00338739	0.00781288	0.022558	0.0065204	0.00862848	0.0240038
ENSG00000198610	AKR1C4	Tissue enriched	liver	Tissue enriched	liver	0.00519623	0	0	0.0176413	0.0711374	2.16777	0.00090014	0.0878769	0.432583	0.24787	50.198	0	0.365857	298.901	0.0241868	0.0481162	0.0146273	0	0	0.01463	0.0357311	0.0592061	0	0.0034648	1.11677	0.0105005	0	1.3386	0.821116	0.00328265	0.0147864	0.0417462	0.0844814	0.0218004	0.0151596	0.0318766	0.446474	0.00469689	0.0116272	0.0224607	0.0230009	0.0399687	0.0193534	0.0110071
ENSG00000197249	SERPINA1	Tissue enriched	liver	Tissue enriched	liver	5.39015	211.667	92.5854	4.75816	136.827	234.659	45.8097	8.06454	13.3339	36.738	332.066	2.1201	191.162	11158.7	333.495	33.4639	2.82824	18.7727	20.8301	8.70394	196.429	4.41067	0.524968	1.45469	571.867	58.901	92.3651	67.2569	3.39837	15.0719	20.8217	45.8868	5.76368	2.48581	3.39663	2.19726	523.055	0.945989	3.32301	12.5907	9.28979	23.8939	1.81393	7.4657
ENSG00000143257	NR1I3	Tissue enriched	liver	Tissue enriched	liver	1.1667e-06	0.034182	0.0995436	0.173122	0.101604	1.48933	0.050633	0.179699	0.112202	0.097915	0.047338	0.122354	6.46808	48.5193	0.0876578	0.0496832	0.0727539	0	0.0271018	0.0258734	0.0952294	0	0.266124	0.570487	2.24828	0.127714	0.117947	0.139451	0.246366	0.0117957	0.105933	0.213579	0.0903159	0.0319509	0.0545778	0.256693	0.268353	0.296262	0.64064	0.0899464	0.0804779	0.104251	0.0762366	0.09735
ENSG00000160339	FCN2	Tissue enriched	liver	Group enriched	adrenal,liver	4.85558	0.199358	0.335823	0.0993011	0.0307547	0.117277	0.0648644	0.0637459	0.0953174	2.45553	0.0914673	0.0536736	0.219824	30.1861	0.088799	0.097102	0.139129	0.0285814	0	1.10245	0	0.717039	0.028604	0.0628724	0	0.0558267	0.32693	0.0272646	0.135426	0.047718	0	0.234499	2.14288	16.9836	0.127288	0.321563	0.160681	0.036686	0.0617519	1.81269	0.642328	0.0316839	0.0942302	0.417937
ENSG00000117601	SERPINC1	Tissue enriched	liver	Tissue enriched	liver	0.0445427	0.0178597	1e-07	0.0501513	0.0121649	0.0310669	0.0245365	0.0416694	0.0377579	0.0827225	0.0611816	0.0175254	2.58166	1723.07	0.0471468	0.0680486	0.00774367	0.029573	0.0300486	0.0117781	0.0289543	0.0159552	0.0219429	0.0219005	0.0640951	0.0200253	0.0445945	0.0933935	0.184151	0.0192059	0.0626782	0	0.398594	0.13431	0.119549	0.0860012	1.10841	0.179835	0.135853	0.130152	0.181235	0.121953	0.14343	0.186108
ENSG00000095596	CYP26A1	Tissue enriched	liver	Tissue enriched	liver	0.0977289	8.333e-07	0.00753043	0.499221	7.14e-08	0	0.0449149	1e-07	0.00333672	6e-08	3e-07	0	1.39e-05	6.95166	0.0311718	3e-07	0.0103423	0	0.315888	0.00953462	1.25e-07	0.0164776	0	0	2.5e-07	0.0146163	0.101894	0.0147309	0.0611487	0	0.00872	4.5e-07	0.0386993	0.0416183	0.0148684	0.0150375	0.028906	0.0690463	0.324009	0.456661	0.121029	0.0259189	0.0270814	0.0247543
ENSG00000165682	CLEC1B	Tissue enriched	liver	Enhanced	liver,blood	0.075785	0.445077	3.27318	0.0226803	0.0818864	0	0.0128091	0.0247242	0.073901	0.14525	0.137092	0.0350063	0.0260214	22.6763	0.53659	0.233744	0.00368133	0	0.691696	0.0197977	0.0974844	0	0.0315562	0.159159	0.0161748	0.409142	0.763819	0.172123	1.59199	0.00553445	0.047308	0.103593	0.0759061	0.092507	0.0146299	0.0275022	1.36018	0.00211441	0.00564509	0.0288816	0.0123509	0.022842	0.0130825	0.0472607
ENSG00000109072	VTN	Tissue enriched	liver	Not detected		26.3863	2.37289	0.118561	0.637678	0.143271	3.48496	0.886963	0.257905	0.661543	1.50923	52.806	20.2964	2.2141	1715.25	1.58349	2.48342	0.676299	2.75516	34.1355	0.443279	0.346148	0.120582	0.117817	0.132004	0.848605	2.27052	0.992947	4.24242	9.30005	0.443555	0.297177	3.44133	0.0167747	0.0281263	0.00341722	0	0.0122436	0.125094	0.00999792	0.00667967	0	0.0102513	0.00638576	0.0217158
ENSG00000187758	ADH1A	Tissue enriched	liver	Tissue enriched	liver	0.441249	7.03667e-05	0	0	0.242215	4.8503	0.0121406	0.190997	0.137195	1.73446	6.32752	0.0883522	0.404821	816.346	0.0541148	0.0513428	5.02e-05	0.122935	0.0277205	0.00409368	0.161426	0.0967624	0.00010886	4.90333e-05	0.727023	1.65667e-05	7.055e-05	0.243493	0.164807	3.11e-05	0.0835161	0.157718	6.78347	0.496353	2.35062	2.09951	0.653048	0.0195477	0.0423375	2.78294	0.561938	0.931245	0.609858	1.81001
ENSG00000170099	SERPINA6	Tissue enriched	liver	Tissue enriched	liver	0.0152829	0.0745847	0	0.0585694	3.90128	0.154997	1.19046	0.011814	21.5933	0.05219	44.7208	0.031507	34.8543	273.926	0.0536261	0.0155338	0.28626	5.76523	0.0784277	0.0184212	2.23141	0.0422793	0	0	0	0.118695	0	0.166253	0.201934	0	0.0192518	0.0170139	0.0521954	0.00797098	0.00864788	0.0279603	0.231562	0.00844636	0.00527282	1.54864	0.748604	2.08192	0.0195545	0.504423
ENSG00000134365	CFHR4	Tissue enriched	liver	Tissue enriched	liver	0.0531177	0.0308156	0	0.0277058	0.0222335	0	0	0.0029184	0	0.105332	0.0387281	0	0.154705	84.6728	0	0.0905623	0.0155413	0	0	0.0062041	0.0295633	0.0164894	0	0	0	0.00405033	0.066327	0.0308563	0.0336481	0.0230623	0	0	0.011122	0.0107365	0.0223934	0.0152404	0.00990777	0.00132734	0.0175986	0.00368396	0.0160056	0.00414168	0.00296109	0.00627266
ENSG00000105550	FGF21	Tissue enriched	liver	Tissue enriched	liver	0.03052	0	0	0	0	0	0	0.0255809	0	0	0	0	0	4.72635	0	0	0	0	0	0	0	0	0.0271306	0	0	0	0.0308178	0	0.00525498	0.113031	0	0	0.0191999	0.0390597	0.0020804	0.00255014	0.116728	0.0770754	0.00163179	0.0287976	0.0021547	0.000282924	0.00404785	0
ENSG00000162267	ITIH3	Tissue enriched	liver	Tissue enriched	liver	0.418771	0.847985	0.00393088	0.128362	0.942877	0.35392	1.41252	1.03918	1.99587	3.37294	1.25723	0.357166	0.407918	286.371	1.98527	2.03671	1.23025	0.080791	0.74131	0.584585	0.843068	0.127522	0.038885	0.0129234	0.404917	1.0411	4.92982	0.327449	2.89509	0.205506	1.46736	0.726743	3.82054	0.750444	34.2774	0.767669	0.553353	0.245805	0.284384	1.32338	5.62118	0.49175	0.56436	3.11375
ENSG00000000971	CFH	Tissue enriched	liver	Expressed in all		32.587	27.2347	0.648084	5.66516	43.8337	20.1054	10.4761	45.4414	10.4047	44.016	115.352	51.2541	17.3563	580.788	36.0907	20.9517	85.3006	2.83289	13.4478	17.1288	59.72	12.4015	2.54851	25.8685	34.5946	23.1942	8.56056	32.2485	13.3733	25.2894	18.865	83.3909	67.8358	20.3425	103.517	58.6975	0.908021	2.77124	6.82584	33.0727	14.6497	13.5283	17.7258	17.7399
ENSG00000122852	SFTPA1	Tissue enriched	lung	Tissue enriched	lung	4.1949	1.85927	0.00483728	0.0355747	0.0955389	0	0.00869756	0.022837	0.268647	0.136326	0	0.0768452	0.0606064	0.00925834	6613.84	0.0790829	0	0.110412	1.9266	1.72015	0.103652	0	0	0	0.0166635	0.0776613	4.53324	3.81344	0.382371	0.00342015	0.089566	0.0371437	0.416066	0.050586	0.205073	0.0214145	0.932379	0.381158	0.491955	0.25922	0.0459237	0.0572251	0.0716109	0.0588462
ENSG00000168484	SFTPC	Tissue enriched	lung	Tissue enriched	lung	19.6644	9.32095	0.0110514	1.95905	0.0816959	0	0	3.13e-05	0.968116	0.28154	0.027122	0.150902	0.0347692	0.059816	30396.1	0.139898	0	0	8.72858	4.9811	0.0944697	0	0	2.06501	0.0378135	0.244212	20.4423	11.1289	1.96693	1.47836	0.550594	0.161637	0.433461	0.112692	0.334003	0.0203776	0.986912	0.745344	2.65893	0.463707	0.0702158	0.0734605	0.124954	0.127665
ENSG00000133661	SFTPD	Tissue enriched	lung	Tissue enriched	lung	0.870207	0.269013	9.86527	1.08433	0.173505	0.072682	0.655888	1.24679	1.48858	0.676889	0.782543	0.429695	0.499748	0.201087	487.457	0.0874881	0.138649	0.684939	0.677736	1.2417	0.159316	0.444569	0.0402886	3.71248	0.122515	0.43943	0.566708	0.920181	0.984188	2.74162	0.259803	0.483424	0.424347	0.17568	0.902863	0.302848	0.384795	1.13914	1.60615	0.709071	0.590815	0.223068	0.85622	0.46916
ENSG00000164265	SCGB3A2	Tissue enriched	lung	Tissue enriched	lung	0.390826	0.085511	0	0.0485573	0	0	0	0.200318	0	0	0	0.13075	0	0	480.762	0	0	0	0.347731	0.0577566	0.0269648	1.09955	0	0.0771969	0	0	0.695416	2.96914	0.283803	0.107633	0	0	0.0211222	0.00707802	0.853127	0.00923482	0.106911	0.0342987	0.0404757	0.0767759	0	0.00881779	0.0787831	0
ENSG00000078081	LAMP3	Tissue enriched	lung	Tissue enriched	lung	0.369692	29.7025	0.314111	0.2578	3.15378	2.05012	0.615432	3.74623	1.14271	0.483366	3.70855	0.167253	0.484218	0.409807	190.193	13.4907	0.184789	1.79043	1.89289	2.26061	5.49123	12.2443	0.0799699	4.73677	2.28256	3.32403	6.82084	3.6023	19.6556	7.7787	17.2489	12.4895	0.157142	0.60063	0.0799834	0.506907	0.209411	0.037964	0.0919354	0.409476	0.353037	0.4582	1.93547	0.179385
ENSG00000166961	MS4A15	Tissue enriched	lung	Tissue enriched	lung	0	0.063635	0	0.0359189	0.0371672	0.577797	0.027458	0	0.0132854	0	0	0	0	0.00402696	46.774	0.0414415	0	0	0.651541	0.0439976	0.0494427	0	0	0	1.81196	0	0.0966132	0.099692	0.37106	0	1.24635	0	0.00853299	0.0209277	0.0045993	0.00295217	0.01757	0.0112458	0.0279615	0.0216748	0.00377085	0.0366438	0.00423409	0.0375463
ENSG00000157765	SLC34A2	Tissue enriched	lung	Tissue enriched	lung	0.329024	0.259042	0.00521115	0.109006	0.0623644	11.9101	32.5429	1.06624	72.9378	0.114331	8.79651	0.0125891	3.76422	0.247411	636.777	0.0495323	0.198408	1.76892	5.91525	1.29269	0.0393766	7.75378	0.00903214	0.0166448	3.08375	0.225346	0.624152	2.38111	2.73262	10.0465	6.37645	0.531376	0.179009	0.0147558	0.0481128	0.0203312	0.17268	0.824972	0.109543	13.4564	21.0636	0.0265986	1.18548	5.79552
[truncated: 17,788 more rows]
[truncated: 18 more columns]
